# Supplementary material for: C–C Coupling in sterically demanding porphyrin environments
Source: Beilstein J Org Chem. 2024 Nov 4;20:2784–98. doi: 10.3762/bjoc.20.234 (PMC11552435; doi:10.3762/bjoc.20.234)
Supplement: File 2 — Crystallographic information files for porphyrins 11 (tcd2100), 28 (tcd2038), 27 (tcd2036), 36 (tcd2056), 26 (tcd2017), 29 (tcd2127), 37 (tcd2277), 46 (tcd2153) and 33 (tcd2288). [file Beilstein_J_Org_Chem-20-2784-s002.zip › tcd2017.cif]

#######################################################################
#
#                 Cambridge Crystallographic Data Centre
#                                CCDC 
#
#######################################################################
#
# If this CIF has been generated from an entry in the Cambridge 
# Structural Database, then it will include bibliographic, chemical, 
# crystal, experimental, refinement or atomic coordinate data resulting 
# from the CCDC's data processing and validation procedures.
#
#######################################################################

data_tcd2017
_symmetry_cell_setting           orthorhombic
_symmetry_space_group_name_H-M   'P n m a'
_symmetry_Int_Tables_number      62
_space_group_name_Hall           '-P 2ac 2n'
loop_
_symmetry_equiv_pos_site_id
_symmetry_equiv_pos_as_xyz
1 x,y,z
2 1/2-x,-y,1/2+z
3 -x,1/2+y,-z
4 1/2+x,1/2-y,1/2-z
5 -x,-y,-z
6 1/2+x,y,1/2-z
7 x,1/2-y,z
8 1/2-x,1/2+y,1/2+z
_cell_length_a                   15.5133(8)
_cell_length_b                   33.8111(16)
_cell_length_c                   12.9605(5)
_cell_angle_alpha                90
_cell_angle_beta                 90
_cell_angle_gamma                90
_cell_volume                     6798.06
loop_
_atom_site_label
_atom_site_type_symbol
_atom_site_fract_x
_atom_site_fract_y
_atom_site_fract_z
Ni1 Ni 0.64706(11) 0.750000 0.40726(10)
C1 C 0.6373(4) 0.67135(17) 0.5002(4)
C2 C 0.5873(4) 0.63588(18) 0.4861(4)
C3 C 0.5651(4) 0.63440(17) 0.3839(4)
C4 C 0.5984(4) 0.67027(17) 0.3373(5)
C5 C 0.6075(4) 0.67964(17) 0.2327(4)
C6 C 0.6295(4) 0.71755(18) 0.1975(4)
C7 C 0.6492(4) 0.72989(16) 0.0940(4)
C8 C 0.8003(4) 0.73019(16) 0.6610(4)
C9 C 0.7302(4) 0.71740(18) 0.5925(4)
C10 C 0.6955(4) 0.67984(17) 0.5800(4)
C11 C 0.5508(4) 0.61037(17) 0.5712(4)
H11A H 0.598208 0.600941 0.616060
H11B H 0.522098 0.586964 0.540786
C12 C 0.4864(4) 0.63360(19) 0.6352(5)
H12A H 0.440835 0.643883 0.590176
H12B H 0.515816 0.655688 0.669189
H12C H 0.460915 0.616234 0.687471
C13 C 0.5055(4) 0.60453(18) 0.3369(4)
H13A H 0.506036 0.580299 0.379795
H13B H 0.527228 0.597367 0.267560
C14 C 0.4138(5) 0.6190(2) 0.3271(5)
H14A H 0.411745 0.641331 0.278918
H14B H 0.392730 0.627531 0.394817
H14C H 0.377255 0.597541 0.301102
C15 C 0.5983(4) 0.64567(17) 0.1576(4)
C16 C 0.6605(4) 0.61639(18) 0.1550(4)
H16 H 0.708799 0.618184 0.199893
C17 C 0.6540(4) 0.58459(18) 0.0885(4)
H17 H 0.697547 0.564843 0.087983
C18 C 0.5833(4) 0.58138(17) 0.0217(4)
C19 C 0.5216(4) 0.61092(19) 0.0256(4)
H19 H 0.473067 0.609263 -0.018927
C20 C 0.5283(4) 0.64288(18) 0.0924(5)
H20 H 0.484904 0.662712 0.093142
N21 N 0.6350(3) 0.69489(14) 0.4117(3)
C21 C 0.5757(4) 0.54827(18) -0.0535(4)
N22 N 0.6254(5) 0.750000 0.2626(5)
C22 C 0.6066(4) 0.51080(18) -0.0295(5)
H22 H 0.633592 0.506487 0.035286
C23 C 0.5989(4) 0.47978(19) -0.0978(5)
H23 H 0.619762 0.454254 -0.080063
N24 N 0.6937(5) 0.750000 0.5451(5)
C24 C 0.5600(5) 0.4864(2) -0.1940(5)
H24 H 0.554094 0.465201 -0.241588
C25 C 0.5304(5) 0.5233(2) -0.2194(5)
H25 H 0.504437 0.527739 -0.284712
C26 C 0.5385(4) 0.5542(2) -0.1497(5)
H26 H 0.518271 0.579749 -0.168020
C27 C 0.6774(4) 0.70452(18) 0.0037(4)
H27A H 0.639938 0.680893 -0.000617
H27B H 0.670624 0.719721 -0.061083
C28 C 0.7703(5) 0.6915(2) 0.0144(5)
H28A H 0.784291 0.672710 -0.040655
H28B H 0.778537 0.678807 0.081600
H28C H 0.808184 0.714621 0.009087
C29 C 0.8702(4) 0.70446(18) 0.7048(4)
H29A H 0.843717 0.681178 0.738585
H29B H 0.902265 0.719454 0.757946
C30 C 0.9328(5) 0.6904(2) 0.6220(5)
H30A H 0.901262 0.675596 0.569187
H30B H 0.976533 0.673339 0.653416
H30C H 0.960867 0.713372 0.590269
C31 C 0.7228(4) 0.64599(17) 0.6461(4)
C32 C 0.7028(4) 0.64463(18) 0.7525(4)
H32 H 0.672078 0.665761 0.783763
C33 C 0.7283(4) 0.61235(17) 0.8110(5)
H33 H 0.714343 0.611762 0.882334
C34 C 0.7739(4) 0.58060(17) 0.7683(5)
C35 C 0.7920(4) 0.58241(18) 0.6625(5)
H35 H 0.822739 0.561361 0.630764
C36 C 0.7659(4) 0.61439(18) 0.6034(5)
H36 H 0.778075 0.614511 0.531599
C37 C 0.8019(4) 0.54639(18) 0.8306(5)
C38 C 0.8320(4) 0.5520(2) 0.9316(5)
H38 H 0.835897 0.577924 0.959191
C39 C 0.8561(5) 0.5198(2) 0.9916(5)
H39 H 0.874938 0.523844 1.060470
C40 C 0.8529(5) 0.4823(2) 0.9524(6)
H40 H 0.870660 0.460557 0.993605
C41 C 0.8234(4) 0.4760(2) 0.8510(6)
H41 H 0.820234 0.449993 0.823364
C42 C 0.7992(4) 0.50805(19) 0.7931(5)
H42 H 0.779886 0.503795 0.724423
C1 C 0.6373(4) 0.82865(17) 0.5002(4)
C2 C 0.5873(4) 0.86412(18) 0.4861(4)
C3 C 0.5651(4) 0.86560(17) 0.3839(4)
C4 C 0.5984(4) 0.82973(17) 0.3373(5)
C5 C 0.6075(4) 0.82036(17) 0.2327(4)
C6 C 0.6295(4) 0.78245(18) 0.1975(4)
C7 C 0.6492(4) 0.77011(16) 0.0940(4)
C8 C 0.8003(4) 0.76981(16) 0.6610(4)
C9 C 0.7302(4) 0.78260(18) 0.5925(4)
C10 C 0.6955(4) 0.82016(17) 0.5800(4)
C11 C 0.5508(4) 0.88963(17) 0.5712(4)
H11A H 0.598208 0.899059 0.616060
H11B H 0.522098 0.913036 0.540786
C12 C 0.4864(4) 0.86640(19) 0.6352(5)
H12A H 0.440835 0.856117 0.590176
H12B H 0.515816 0.844312 0.669189
H12C H 0.460915 0.883766 0.687471
C13 C 0.5055(4) 0.89547(18) 0.3369(4)
H13A H 0.506036 0.919701 0.379795
H13B H 0.527228 0.902633 0.267560
C14 C 0.4138(5) 0.8810(2) 0.3271(5)
H14A H 0.411745 0.858669 0.278918
H14B H 0.392730 0.872469 0.394817
H14C H 0.377255 0.902459 0.301102
C15 C 0.5983(4) 0.85433(17) 0.1576(4)
C16 C 0.6605(4) 0.88361(18) 0.1550(4)
H16 H 0.708799 0.881816 0.199893
C17 C 0.6540(4) 0.91541(18) 0.0885(4)
H17 H 0.697547 0.935157 0.087983
C18 C 0.5833(4) 0.91862(17) 0.0217(4)
C19 C 0.5216(4) 0.88908(19) 0.0256(4)
H19 H 0.473067 0.890737 -0.018927
C20 C 0.5283(4) 0.85712(18) 0.0924(5)
H20 H 0.484904 0.837288 0.093142
N21 N 0.6350(3) 0.80511(14) 0.4117(3)
C21 C 0.5757(4) 0.95173(18) -0.0535(4)
C22 C 0.6066(4) 0.98920(18) -0.0295(5)
H22 H 0.633592 0.993513 0.035286
C23 C 0.5989(4) 1.02022(19) -0.0978(5)
H23 H 0.619762 1.045746 -0.080063
C24 C 0.5600(5) 1.0136(2) -0.1940(5)
H24 H 0.554094 1.034799 -0.241588
C25 C 0.5304(5) 0.9767(2) -0.2194(5)
H25 H 0.504437 0.972261 -0.284712
C26 C 0.5385(4) 0.9458(2) -0.1497(5)
H26 H 0.518271 0.920251 -0.168020
C27 C 0.6774(4) 0.79548(18) 0.0037(4)
H27A H 0.639938 0.819107 -0.000617
H27B H 0.670624 0.780279 -0.061083
C28 C 0.7703(5) 0.8085(2) 0.0144(5)
H28A H 0.784291 0.827290 -0.040655
H28B H 0.778537 0.821193 0.081600
H28C H 0.808184 0.785379 0.009087
C29 C 0.8702(4) 0.79554(18) 0.7048(4)
H29A H 0.843717 0.818822 0.738585
H29B H 0.902265 0.780546 0.757946
C30 C 0.9328(5) 0.8096(2) 0.6220(5)
H30A H 0.901262 0.824404 0.569187
H30B H 0.976533 0.826661 0.653416
H30C H 0.960867 0.786628 0.590269
C31 C 0.7228(4) 0.85401(17) 0.6461(4)
C32 C 0.7028(4) 0.85537(18) 0.7525(4)
H32 H 0.672078 0.834239 0.783763
C33 C 0.7283(4) 0.88765(17) 0.8110(5)
H33 H 0.714343 0.888238 0.882334
C34 C 0.7739(4) 0.91940(17) 0.7683(5)
C35 C 0.7920(4) 0.91759(18) 0.6625(5)
H35 H 0.822739 0.938639 0.630764
C36 C 0.7659(4) 0.88561(18) 0.6034(5)
H36 H 0.778075 0.885489 0.531599
C37 C 0.8019(4) 0.95361(18) 0.8306(5)
C38 C 0.8320(4) 0.9480(2) 0.9316(5)
H38 H 0.835897 0.922076 0.959191
C39 C 0.8561(5) 0.9802(2) 0.9916(5)
H39 H 0.874938 0.976156 1.060470
C40 C 0.8529(5) 1.0177(2) 0.9524(6)
H40 H 0.870660 1.039443 0.993605
C41 C 0.8234(4) 1.0240(2) 0.8510(6)
H41 H 0.820234 1.050007 0.823364
C42 C 0.7992(4) 0.99195(19) 0.7931(5)
H42 H 0.779886 0.996205 0.724423
C43 C 0.4736(12) 0.750000 0.5596(13)
H43A H 0.415185 0.741992 0.579222
H43B H 0.496574 0.731377 0.508588
H43C H 0.472100 0.776631 0.529828
O44 O 0.5270(8) 0.750000 0.6477(9)
H44 H 0.578906 0.750000 0.629279
H43A H 0.415185 0.758008 0.579222
H43B H 0.496574 0.768623 0.508588
H43C H 0.472100 0.723369 0.529828
Cl1A Cl 0.4306(3) 0.7445(6) 0.3102(4)
Cl2A Cl 0.3428(11) 0.7082(3) 0.1337(10)
Cl3A Cl 0.3331(7) 0.7939(3) 0.1656(9)
C45B C 0.3402(3) 0.7469(3) 0.2263(4)
H45B H 0.287181 0.743338 0.269133
Cl1A Cl 0.4306(3) 0.7555(6) 0.3102(4)
Cl2A Cl 0.3428(11) 0.7918(3) 0.1337(10)
Cl3A Cl 0.3331(7) 0.7061(3) 0.1656(9)
C45B C 0.3402(3) 0.7531(3) 0.2263(4)
H45B H 0.287181 0.756662 0.269133
Cl1B Cl 0.405(3) 0.7382(11) 0.080(2)
Cl2B Cl 0.369(4) 0.7237(12) 0.299(3)
Cl3B Cl 0.332(3) 0.8013(9) 0.208(3)
C45A C 0.401(2) 0.7593(9) 0.205(2)
H45A H 0.460326 0.768384 0.223204

#END
