# Supplementary material for: C–C Coupling in sterically demanding porphyrin environments
Source: Beilstein J Org Chem. 2024 Nov 4;20:2784–98. doi: 10.3762/bjoc.20.234 (PMC11552435; doi:10.3762/bjoc.20.234)
Supplement: File 2 — Crystallographic information files for porphyrins 11 (tcd2100), 28 (tcd2038), 27 (tcd2036), 36 (tcd2056), 26 (tcd2017), 29 (tcd2127), 37 (tcd2277), 46 (tcd2153) and 33 (tcd2288). [file Beilstein_J_Org_Chem-20-2784-s002.zip › tcd2036.cif]

#######################################################################
#
#                 Cambridge Crystallographic Data Centre
#                                CCDC 
#
#######################################################################
#
# If this CIF has been generated from an entry in the Cambridge 
# Structural Database, then it will include bibliographic, chemical, 
# crystal, experimental, refinement or atomic coordinate data resulting 
# from the CCDC's data processing and validation procedures.
#
#######################################################################

data_tcd2036
_symmetry_cell_setting           monoclinic
_symmetry_space_group_name_H-M   'C 2/c'
_symmetry_Int_Tables_number      15
_space_group_name_Hall           '-C 2yn'
loop_
_symmetry_equiv_pos_site_id
_symmetry_equiv_pos_as_xyz
1 x,y,z
2 -x,y,1/2-z
3 1/2+x,1/2+y,z
4 1/2-x,1/2+y,1/2-z
5 -x,-y,-z
6 x,-y,1/2+z
7 1/2-x,1/2-y,-z
8 1/2+x,1/2-y,1/2+z
_cell_length_a                   33.9851(15)
_cell_length_b                   16.2790(8)
_cell_length_c                   20.3890(9)
_cell_angle_alpha                90
_cell_angle_beta                 115.052(3)
_cell_angle_gamma                90
_cell_volume                     10218.9
loop_
_atom_site_label
_atom_site_type_symbol
_atom_site_fract_x
_atom_site_fract_y
_atom_site_fract_z
Ni1 Ni 0.500000 0.67901(7) 0.750000
C1 C 0.40821(14) 0.6372(3) 0.6935(2)
C2 C 0.37573(14) 0.5994(3) 0.6293(2)
C3 C 0.38706(15) 0.6160(3) 0.5739(2)
C4 C 0.42787(14) 0.6610(3) 0.6059(2)
C5 C 0.45033(14) 0.6977(3) 0.5693(2)
C6 C 0.49430(14) 0.7179(3) 0.6064(2)
C7 C 0.52235(15) 0.7538(3) 0.5758(2)
C8 C 0.56359(16) 0.7382(3) 0.6233(2)
C9 C 0.56209(15) 0.6949(3) 0.6849(2)
C10 C 0.59608(14) 0.6583(3) 0.7435(2)
C11 C 0.34150(15) 0.5381(3) 0.6251(2)
H11A H 0.320992 0.530077 0.573836
H11B H 0.324915 0.560485 0.651020
C12 C 0.36085(17) 0.4558(3) 0.6579(3)
H12A H 0.375895 0.431937 0.630717
H12B H 0.337603 0.418710 0.655707
H12C H 0.381541 0.463576 0.708525
C13A C 0.3668(6) 0.5831(17) 0.4981(8)
H13A H 0.368967 0.624443 0.464195
H13B H 0.335686 0.571243 0.483856
C14A C 0.3905(3) 0.5037(5) 0.4941(4)
H14D H 0.388232 0.462940 0.527717
H14E H 0.421173 0.515937 0.507424
H14F H 0.377149 0.481861 0.444712
C15 C 0.42745(14) 0.7101(3) 0.4899(2)
C16 C 0.39444(14) 0.7682(3) 0.4611(2)
H16 H 0.387673 0.802105 0.492773
C17 C 0.37155(15) 0.7771(3) 0.3876(2)
H17 H 0.349275 0.817403 0.369413
C18 C 0.38030(15) 0.7284(3) 0.3393(2)
C19 C 0.41350(15) 0.6704(3) 0.3678(2)
H19 H 0.420002 0.636269 0.335931
C20 C 0.43701(15) 0.6619(3) 0.4416(2)
H20 H 0.459933 0.622889 0.459806
N21 N 0.44177(12) 0.6679(2) 0.6791(2)
C21 C 0.35338(16) 0.7352(3) 0.2602(2)
N22 N 0.51952(11) 0.6898(2) 0.67526(19)
C22 C 0.30984(16) 0.7093(3) 0.2294(3)
C23 C 0.29033(16) 0.6728(3) 0.2728(3)
H23 H 0.306990 0.666492 0.323431
C24 C 0.24794(18) 0.6469(3) 0.2417(3)
H24 H 0.235848 0.621323 0.270840
C25 C 0.22203(19) 0.6579(4) 0.1669(3)
H25 H 0.192369 0.641781 0.146310
C26 C 0.23955(17) 0.6912(3) 0.1249(3)
H26 H 0.222029 0.696936 0.074436
C27 C 0.28374(18) 0.7183(3) 0.1539(3)
C28 C 0.30195(18) 0.7490(4) 0.1107(3)
H28 H 0.284576 0.753349 0.060073
C29 C 0.34567(18) 0.7745(4) 0.1389(3)
C30 C 0.3647(2) 0.8079(5) 0.0942(3)
H30 H 0.347785 0.811878 0.043456
C31 C 0.4059(2) 0.8337(5) 0.1229(3)
H31 H 0.418053 0.854656 0.092063
C32 C 0.4315(2) 0.8301(5) 0.1982(3)
H32 H 0.460562 0.849777 0.217857
C33 C 0.41484(19) 0.7988(5) 0.2427(3)
H33 H 0.432528 0.796755 0.293332
C34 C 0.37202(17) 0.7691(3) 0.2156(3)
C35 C 0.50917(17) 0.8091(4) 0.5105(3)
H35A H 0.487082 0.780778 0.467824
H35B H 0.534779 0.819937 0.500530
C36 C 0.4907(2) 0.8903(4) 0.5217(3)
H36A H 0.482605 0.924347 0.478242
H36B H 0.512716 0.918990 0.563330
H36C H 0.465037 0.879856 0.530612
C37 C 0.60379(16) 0.7675(4) 0.6154(3)
H37A H 0.628968 0.765394 0.663370
H37B H 0.599563 0.825474 0.599237
C38 C 0.61392(19) 0.7166(4) 0.5620(3)
H38A H 0.588798 0.716993 0.514729
H38B H 0.620373 0.659949 0.579595
H38C H 0.639130 0.739986 0.557129
C39 C 0.63768(14) 0.6381(3) 0.7384(2)
C40 C 0.67490(15) 0.6841(3) 0.7758(2)
H40 H 0.673663 0.730753 0.802867
C41 C 0.71408(15) 0.6623(3) 0.7740(2)
H41 H 0.739126 0.695399 0.798215
C42 C 0.71671(14) 0.5923(3) 0.7368(2)
C43 C 0.67955(15) 0.5466(3) 0.7008(2)
H43 H 0.681003 0.498543 0.675435
C44 C 0.64041(14) 0.5687(3) 0.7007(2)
H44 H 0.615231 0.536520 0.674781
C45 C 0.75844(14) 0.5686(3) 0.7339(2)
C46 C 0.76004(14) 0.5645(3) 0.6654(2)
C47 C 0.72460(15) 0.5901(3) 0.5999(2)
H47 H 0.698962 0.610804 0.601765
C48 C 0.72687(15) 0.5853(3) 0.5350(2)
H48 H 0.703092 0.603557 0.492281
C49 C 0.76436(17) 0.5534(3) 0.5306(3)
H49 H 0.765063 0.547568 0.484723
C50 C 0.79892(17) 0.5314(3) 0.5908(3)
H50 H 0.824143 0.511477 0.587044
C51 C 0.79881(16) 0.5372(3) 0.6609(2)
C52 C 0.83502(16) 0.5172(3) 0.7244(3)
H52 H 0.860759 0.499280 0.721186
C53 C 0.83459(15) 0.5226(3) 0.7919(2)
C54 C 0.87163(16) 0.5026(3) 0.8562(3)
H54 H 0.897535 0.486055 0.852865
C55 C 0.87108(16) 0.5063(3) 0.9223(3)
H55 H 0.896465 0.493905 0.964799
C56 C 0.83205(16) 0.5290(3) 0.9271(2)
H56 H 0.831345 0.530401 0.973147
C57 C 0.79612(14) 0.5486(3) 0.8679(2)
H57 H 0.770549 0.563138 0.873176
C58 C 0.79516(15) 0.5482(3) 0.7970(2)
C1 C 0.59179(14) 0.6372(3) 0.8065(2)
C2 C 0.62427(14) 0.5994(3) 0.8707(2)
C3 C 0.61294(15) 0.6160(3) 0.9261(2)
C4 C 0.57213(14) 0.6610(3) 0.8941(2)
C5 C 0.54967(14) 0.6977(3) 0.9307(2)
C6 C 0.50570(14) 0.7179(3) 0.8936(2)
C7 C 0.47765(15) 0.7538(3) 0.9242(2)
C8 C 0.43641(16) 0.7382(3) 0.8767(2)
C9 C 0.43791(15) 0.6949(3) 0.8151(2)
C10 C 0.40392(14) 0.6583(3) 0.7565(2)
C11 C 0.65850(15) 0.5381(3) 0.8749(2)
H11A H 0.679008 0.530077 0.926164
H11B H 0.675085 0.560485 0.848980
C12 C 0.63915(17) 0.4558(3) 0.8421(3)
H12A H 0.624105 0.431937 0.869283
H12B H 0.662397 0.418710 0.844293
H12C H 0.618459 0.463576 0.791475
C13A C 0.6332(6) 0.5831(17) 1.0019(8)
H13A H 0.631033 0.624443 1.035805
H13B H 0.664314 0.571243 1.016144
C14A C 0.6095(3) 0.5037(5) 1.0059(4)
H14D H 0.611768 0.462940 0.972283
H14E H 0.578827 0.515937 0.992576
H14F H 0.622851 0.481861 1.055288
C15 C 0.57255(14) 0.7101(3) 1.0101(2)
C16 C 0.60556(14) 0.7682(3) 1.0389(2)
H16 H 0.612327 0.802105 1.007227
C17 C 0.62845(15) 0.7771(3) 1.1124(2)
H17 H 0.650725 0.817403 1.130587
C18 C 0.61970(15) 0.7284(3) 1.1607(2)
C19 C 0.58650(15) 0.6704(3) 1.1322(2)
H19 H 0.579998 0.636269 1.164069
C20 C 0.56299(15) 0.6619(3) 1.0584(2)
H20 H 0.540067 0.622889 1.040194
N21 N 0.55823(12) 0.6679(2) 0.8209(2)
C21 C 0.64662(16) 0.7352(3) 1.2398(2)
N22 N 0.48048(11) 0.6898(2) 0.82474(19)
C22 C 0.69016(16) 0.7093(3) 1.2706(3)
C23 C 0.70967(16) 0.6728(3) 1.2272(3)
H23 H 0.693010 0.666492 1.176569
C24 C 0.75206(18) 0.6469(3) 1.2583(3)
H24 H 0.764152 0.621323 1.229160
C25 C 0.77797(19) 0.6579(4) 1.3331(3)
H25 H 0.807631 0.641781 1.353690
C26 C 0.76045(17) 0.6912(3) 1.3751(3)
H26 H 0.777971 0.696936 1.425564
C27 C 0.71626(18) 0.7183(3) 1.3461(3)
C28 C 0.69805(18) 0.7490(4) 1.3893(3)
H28 H 0.715424 0.753349 1.439927
C29 C 0.65433(18) 0.7745(4) 1.3611(3)
C30 C 0.6353(2) 0.8079(5) 1.4058(3)
H30 H 0.652215 0.811878 1.456544
C31 C 0.5941(2) 0.8337(5) 1.3771(3)
H31 H 0.581947 0.854656 1.407937
C32 C 0.5685(2) 0.8301(5) 1.3018(3)
H32 H 0.539438 0.849777 1.282143
C33 C 0.58516(19) 0.7988(5) 1.2573(3)
H33 H 0.567472 0.796755 1.206668
C34 C 0.62798(17) 0.7691(3) 1.2844(3)
C35 C 0.49083(17) 0.8091(4) 0.9895(3)
H35A H 0.512918 0.780778 1.032176
H35B H 0.465221 0.819937 0.999470
C36 C 0.5093(2) 0.8903(4) 0.9783(3)
H36A H 0.517395 0.924347 1.021758
H36B H 0.487284 0.918990 0.936670
H36C H 0.534963 0.879856 0.969388
C37 C 0.39621(16) 0.7675(4) 0.8846(3)
H37A H 0.371032 0.765394 0.836630
H37B H 0.400437 0.825474 0.900763
C38 C 0.38608(19) 0.7166(4) 0.9380(3)
H38A H 0.411202 0.716993 0.985271
H38B H 0.379627 0.659949 0.920405
H38C H 0.360870 0.739986 0.942871
C39 C 0.36232(14) 0.6381(3) 0.7616(2)
C40 C 0.32510(15) 0.6841(3) 0.7242(2)
H40 H 0.326337 0.730753 0.697133
C41 C 0.28592(15) 0.6623(3) 0.7260(2)
H41 H 0.260874 0.695399 0.701785
C42 C 0.28329(14) 0.5923(3) 0.7632(2)
C43 C 0.32045(15) 0.5466(3) 0.7992(2)
H43 H 0.318997 0.498543 0.824565
C44 C 0.35959(14) 0.5687(3) 0.7993(2)
H44 H 0.384769 0.536520 0.825219
C45 C 0.24156(14) 0.5686(3) 0.7661(2)
C46 C 0.23996(14) 0.5645(3) 0.8346(2)
C47 C 0.27540(15) 0.5901(3) 0.9001(2)
H47 H 0.301038 0.610804 0.898235
C48 C 0.27313(15) 0.5853(3) 0.9650(2)
H48 H 0.296908 0.603557 1.007719
C49 C 0.23564(17) 0.5534(3) 0.9694(3)
H49 H 0.234937 0.547568 1.015277
C50 C 0.20108(17) 0.5314(3) 0.9092(3)
H50 H 0.175857 0.511477 0.912956
C51 C 0.20119(16) 0.5372(3) 0.8391(2)
C52 C 0.16498(16) 0.5172(3) 0.7756(3)
H52 H 0.139241 0.499280 0.778814
C53 C 0.16541(15) 0.5226(3) 0.7081(2)
C54 C 0.12837(16) 0.5026(3) 0.6438(3)
H54 H 0.102465 0.486055 0.647135
C55 C 0.12892(16) 0.5063(3) 0.5777(3)
H55 H 0.103535 0.493905 0.535201
C56 C 0.16795(16) 0.5290(3) 0.5729(2)
H56 H 0.168655 0.530401 0.526853
C57 C 0.20388(14) 0.5486(3) 0.6321(2)
H57 H 0.229451 0.563138 0.626824
C58 C 0.20484(15) 0.5482(3) 0.7030(2)
C13B C 0.3582(10) 0.582(3) 0.5002(13)
H13C H 0.351420 0.523801 0.505703
H13D H 0.374300 0.582777 0.469534
C14B C 0.3144(4) 0.6303(9) 0.4605(7)
H14A H 0.302209 0.618374 0.408526
H14B H 0.320024 0.689360 0.468266
H14C H 0.293821 0.613343 0.479963

#END
