# Supplementary material for: C–C Coupling in sterically demanding porphyrin environments
Source: Beilstein J Org Chem. 2024 Nov 4;20:2784–98. doi: 10.3762/bjoc.20.234 (PMC11552435; doi:10.3762/bjoc.20.234)
Supplement: File 2 — Crystallographic information files for porphyrins 11 (tcd2100), 28 (tcd2038), 27 (tcd2036), 36 (tcd2056), 26 (tcd2017), 29 (tcd2127), 37 (tcd2277), 46 (tcd2153) and 33 (tcd2288). [file Beilstein_J_Org_Chem-20-2784-s002.zip › tcd2038.cif]

#######################################################################
#
#                 Cambridge Crystallographic Data Centre
#                                CCDC 
#
#######################################################################
#
# If this CIF has been generated from an entry in the Cambridge 
# Structural Database, then it will include bibliographic, chemical, 
# crystal, experimental, refinement or atomic coordinate data resulting 
# from the CCDC's data processing and validation procedures.
#
#######################################################################

data_tcd2038
_symmetry_cell_setting           monoclinic
_symmetry_space_group_name_H-M   'P 21/n'
_symmetry_Int_Tables_number      14
_space_group_name_Hall           '-P 2yn'
loop_
_symmetry_equiv_pos_site_id
_symmetry_equiv_pos_as_xyz
1 x,y,z
2 1/2-x,1/2+y,1/2-z
3 -x,-y,-z
4 1/2+x,1/2-y,1/2+z
_cell_length_a                   19.8258(10)
_cell_length_b                   28.6176(14)
_cell_length_c                   30.9925(16)
_cell_angle_alpha                90
_cell_angle_beta                 90.157(3)
_cell_angle_gamma                90
_cell_volume                     17584
loop_
_atom_site_label
_atom_site_type_symbol
_atom_site_fract_x
_atom_site_fract_y
_atom_site_fract_z
Ni1 Ni 0.25381(7) 0.24479(5) 0.90357(5)
N21 N 0.1825(4) 0.2025(2) 0.9180(3)
N22 N 0.2960(3) 0.2332(2) 0.9583(2)
N23 N 0.3313(4) 0.2771(2) 0.8832(2)
N24 N 0.2054(4) 0.2661(3) 0.8540(3)
C1 C 0.1321(5) 0.1888(3) 0.8892(3)
C2 C 0.1145(5) 0.1404(3) 0.8979(3)
C3 C 0.1451(5) 0.1289(3) 0.9352(3)
C4 C 0.1845(4) 0.1688(3) 0.9489(3)
C5 C 0.2167(5) 0.1773(3) 0.9886(3)
C6 C 0.2633(4) 0.2137(3) 0.9930(3)
C7 C 0.2904(5) 0.2334(3) 1.0332(3)
C8 C 0.3440(4) 0.2620(3) 1.0216(3)
C9 C 0.3487(5) 0.2593(3) 0.9749(3)
C10 C 0.4009(4) 0.2739(3) 0.9473(3)
C11 C 0.3945(5) 0.2746(3) 0.9029(3)
C12 C 0.4464(4) 0.2790(3) 0.8705(3)
C13 C 0.4148(5) 0.2887(3) 0.8320(3)
C14 C 0.3436(4) 0.2908(3) 0.8412(3)
C15 C 0.2905(5) 0.3080(3) 0.8151(3)
C16 C 0.2241(4) 0.3020(3) 0.8276(3)
C17 C 0.1637(5) 0.3259(3) 0.8119(3)
C18 C 0.1095(5) 0.3024(3) 0.8269(3)
C19 C 0.1359(5) 0.2612(3) 0.8505(3)
C20 C 0.1026(5) 0.2210(3) 0.8611(3)
C25 C 0.0783(6) 0.1076(4) 0.8675(4)
H25A H 0.036032 0.122283 0.857318
H25C H 0.066497 0.078421 0.882978
C26 C 0.1232(8) 0.0960(6) 0.8289(5)
H26A H 0.158574 0.074117 0.837858
H26B H 0.143894 0.124731 0.817984
H26C H 0.095779 0.081697 0.806067
C27 C 0.1472(7) 0.0795(3) 0.9559(5)
H27A H 0.139818 0.082239 0.987346
H27C H 0.110262 0.060243 0.943694
C28 C 0.2139(10) 0.0557(5) 0.9477(8)
H28A H 0.250234 0.073836 0.961151
H28C H 0.221695 0.053588 0.916565
H28D H 0.213041 0.024215 0.960139
C29 C 0.1970(4) 0.1487(3) 1.0265(3)
C30 C 0.1304(5) 0.1486(3) 1.0399(3)
H30 H 0.098589 0.167863 1.025294
C31 C 0.1089(5) 0.1212(3) 1.0741(3)
H31 H 0.062689 0.121090 1.082056
C32 C 0.1547(5) 0.0938(3) 1.0969(3)
C33 C 0.2208(5) 0.0933(3) 1.0828(3)
H33 H 0.252237 0.073475 1.096985
C34 C 0.2428(6) 0.1203(3) 1.0491(4)
H34 H 0.288964 0.119777 1.041078
C35 C 0.1319(5) 0.0660(3) 1.1348(3)
C36 C 0.0835(6) 0.0843(4) 1.1634(4)
H36 H 0.065072 0.114477 1.158350
C37 C 0.0629(6) 0.0592(4) 1.1982(4)
H37 H 0.031581 0.072760 1.217704
C38 C 0.0863(5) 0.0144(4) 1.2059(3)
C39 C 0.1346(6) -0.0031(4) 1.1787(4)
H39 H 0.153748 -0.032880 1.184470
C40 C 0.1560(5) 0.0218(3) 1.1428(3)
H40 H 0.187543 0.008093 1.123565
C41 C 0.0635(6) -0.0119(3) 1.2456(4)
C42 C 0.1062(7) -0.0396(4) 1.2689(4)
H42 H 0.151123 -0.044674 1.259369
C43 C 0.0840(9) -0.0600(4) 1.3061(4)
H43 H 0.114276 -0.078397 1.322667
C44 C 0.0185(11) -0.0545(5) 1.3200(5)
H44 H 0.004143 -0.069347 1.345812
C45 C -0.0250(7) -0.0281(5) 1.2973(5)
H45 H -0.070015 -0.023658 1.306883
C46 C -0.0022(7) -0.0072(4) 1.2590(4)
H46 H -0.032830 0.010612 1.241979
C47 C 0.2590(5) 0.2321(3) 1.0766(3)
H47A H 0.290425 0.246433 1.097651
H47B H 0.252271 0.199108 1.085106
C48 C 0.1925(5) 0.2571(4) 1.0789(4)
H48A H 0.173680 0.253774 1.107893
H48B H 0.161271 0.243549 1.057730
H48C H 0.199175 0.290314 1.072414
C49 C 0.3799(5) 0.2938(3) 1.0511(3)
H49A H 0.428236 0.294768 1.043140
H49B H 0.376682 0.281665 1.080950
C50 C 0.3507(6) 0.3431(4) 1.0493(4)
H50A H 0.373349 0.362767 1.070840
H50B H 0.302291 0.341959 1.055519
H50C H 0.357749 0.356285 1.020505
C51 C 0.4658(4) 0.2932(3) 0.9659(3)
C52 C 0.4783(4) 0.3406(3) 0.9589(3)
H52 H 0.447985 0.358325 0.941713
C53 C 0.5344(4) 0.3619(3) 0.9768(3)
H53 H 0.542321 0.394227 0.972054
C54 C 0.5792(5) 0.3357(3) 1.0018(3)
C55 C 0.5673(4) 0.2882(3) 1.0075(3)
H55 H 0.598866 0.269771 1.023169
C56 C 0.5106(4) 0.2676(3) 0.9907(3)
H56 H 0.501972 0.235481 0.996195
C57 C 0.6379(4) 0.3601(3) 1.0215(3)
C58 C 0.6313(5) 0.4062(3) 1.0373(3)
H58 H 0.588702 0.421370 1.035711
C59 C 0.6857(5) 0.4298(4) 1.0552(4)
H59 H 0.679863 0.460860 1.065396
C60 C 0.7502(4) 0.4084(3) 1.0585(3)
C61 C 0.7545(5) 0.3625(3) 1.0448(4)
H61 H 0.796299 0.346661 1.047978
C62 C 0.7012(5) 0.3387(3) 1.0267(4)
H62 H 0.707263 0.307327 1.017606
C63 C 0.8075(5) 0.4338(3) 1.0770(3)
C64 C 0.8162(6) 0.4817(4) 1.0704(4)
H64 H 0.782425 0.498490 1.055115
C65 C 0.8724(6) 0.5054(4) 1.0854(4)
H65 H 0.877332 0.537747 1.079465
C66 C 0.9203(6) 0.4827(4) 1.1084(4)
H66 H 0.958694 0.498848 1.119114
C67 C 0.9121(5) 0.4354(4) 1.1161(3)
H67 H 0.945925 0.419204 1.131802
C68 C 0.8574(5) 0.4115(3) 1.1019(3)
H68 H 0.852647 0.379353 1.108888
C69 C 0.5172(5) 0.2627(4) 0.8761(3)
H69A H 0.536083 0.276343 0.902944
H69B H 0.544723 0.273975 0.851642
C70 C 0.5217(5) 0.2090(4) 0.8786(4)
H70A H 0.494035 0.197740 0.902576
H70B H 0.568716 0.199701 0.883193
H70C H 0.505152 0.195482 0.851494
C71 C 0.4509(6) 0.2891(4) 0.7895(4)
H71A H 0.416643 0.289719 0.766230
H71B H 0.476245 0.259474 0.786737
C72 C 0.5000(6) 0.3297(5) 0.7822(4)
H72A H 0.535095 0.329184 0.804512
H72B H 0.475443 0.359369 0.783591
H72C H 0.520936 0.326485 0.753713
C73 C 0.3055(5) 0.3318(3) 0.7729(3)
C74 C 0.3452(5) 0.3708(3) 0.7690(3)
H74 H 0.360909 0.386457 0.794086
C75 C 0.3623(5) 0.3872(3) 0.7286(3)
H75 H 0.390067 0.414219 0.726677
C76 C 0.3409(5) 0.3663(3) 0.6908(3)
C77 C 0.2952(5) 0.3298(4) 0.6957(3)
H77 H 0.275365 0.316447 0.670593
C78 C 0.2780(6) 0.3127(4) 0.7346(3)
H78 H 0.247078 0.287407 0.736358
C79 C 0.3633(4) 0.3813(3) 0.6476(3)
C80 C 0.3872(7) 0.4260(4) 0.6388(4)
H80 H 0.389282 0.448354 0.661376
C81 C 0.4078(8) 0.4385(4) 0.5979(4)
H81 H 0.425137 0.469033 0.593363
C82 C 0.4041(4) 0.4078(3) 0.5629(3)
C83 C 0.3788(6) 0.3643(4) 0.5721(4)
H83 H 0.374636 0.342121 0.549369
C84 C 0.3593(6) 0.3516(4) 0.6130(4)
H84 H 0.342251 0.320985 0.617472
C85 C 0.4187(4) 0.4213(3) 0.5176(3)
C86 C 0.4117(10) 0.4666(4) 0.5042(4)
H86 H 0.398010 0.489712 0.524289
C87 C 0.4242(11) 0.4794(5) 0.4615(5)
H87 H 0.420784 0.511368 0.453348
C88 C 0.4412(6) 0.4468(4) 0.4312(4)
H88 H 0.446962 0.455202 0.401819
C89 C 0.4498(7) 0.4018(4) 0.4447(4)
H89 H 0.462972 0.378509 0.424606
C90 C 0.4394(6) 0.3898(4) 0.4875(4)
H90 H 0.446964 0.358371 0.496169
C91 C 0.1608(5) 0.3726(3) 0.7904(3)
H91A H 0.113923 0.378610 0.780688
H91B H 0.189842 0.372029 0.764438
C92 C 0.1833(6) 0.4122(4) 0.8195(4)
H92A H 0.150186 0.416538 0.842612
H92B H 0.186917 0.441056 0.802655
H92C H 0.227299 0.404619 0.832171
C93 C 0.0368(5) 0.3167(4) 0.8287(3)
H93A H 0.008260 0.290255 0.818974
H93B H 0.029151 0.343134 0.808693
C94 C 0.0160(5) 0.3309(4) 0.8737(3)
H94A H 0.022619 0.304573 0.893448
H94B H -0.031685 0.339959 0.873556
H94C H 0.043550 0.357417 0.883184
C95 C 0.0375(5) 0.2082(3) 0.8395(3)
C96 C -0.0227(5) 0.2038(3) 0.8618(3)
H96 H -0.024013 0.209754 0.891923
C97 C -0.0816(5) 0.1906(3) 0.8400(3)
H97 H -0.122340 0.187206 0.855774
C98 C -0.0818(5) 0.1825(3) 0.7961(3)
C99 C -0.0203(6) 0.1864(4) 0.7744(4)
H99 H -0.018375 0.179241 0.744498
C100 C 0.0377(5) 0.2004(4) 0.7955(3)
H100 H 0.078129 0.204741 0.779670
C101 C -0.1418(5) 0.1680(3) 0.7703(3)
C102 C -0.1930(4) 0.1400(3) 0.7876(3)
H102 H -0.191777 0.132130 0.817358
C103 C -0.2452(4) 0.1235(3) 0.7622(3)
H103 H -0.279535 0.104796 0.774729
C104 C -0.2481(5) 0.1341(3) 0.7187(3)
C105 C -0.1986(5) 0.1631(4) 0.7023(3)
H105 H -0.200468 0.172042 0.672770
C106 C -0.1477(6) 0.1791(4) 0.7273(3)
H106 H -0.114689 0.198826 0.714652
C107 C -0.3027(5) 0.1161(4) 0.6895(3)
C108 C -0.3318(6) 0.0731(4) 0.6960(4)
H108 H -0.319404 0.055186 0.720640
C109 C -0.3791(6) 0.0554(5) 0.6670(4)
H109 H -0.398641 0.025551 0.671955
C110 C -0.3975(6) 0.0805(5) 0.6317(4)
H110 H -0.429939 0.068149 0.612203
C111 C -0.3700(5) 0.1233(4) 0.6240(4)
H111 H -0.382599 0.140730 0.599143
C112 C -0.3224(5) 0.1412(4) 0.6536(4)
H112 H -0.303467 0.171193 0.648727
Ni2 Ni 0.25339(7) 0.25131(5) 0.59217(5)
N133 N 0.3317(4) 0.2190(2) 0.6113(2)
N134 N 0.2964(4) 0.2658(2) 0.5382(3)
N135 N 0.1809(4) 0.2940(2) 0.5799(2)
N136 N 0.2044(4) 0.2277(2) 0.6397(2)
C17B C 0.089(2) 0.5228(17) 0.2549(12)
C18B C 0.135(2) 0.5459(13) 0.2290(14)
H18B H 0.179935 0.547292 0.240296
C19B C 0.127(2) 0.5673(10) 0.1891(13)
H19B H 0.163101 0.580592 0.173433
C20B C 0.061(2) 0.5676(12) 0.1740(15)
H20B H 0.052916 0.582384 0.147040
C21B C 0.005(3) 0.5470(16) 0.1963(16)
H21B H -0.040087 0.547224 0.185876
C22B C 0.026(2) 0.5258(12) 0.2370(13)
H22B H -0.008970 0.511999 0.253363
C23B C 0.3688(12) 0.1178(8) 0.8495(4)
C28B C 0.4162(11) 0.0826(7) 0.8555(4)
H28B H 0.436311 0.067929 0.831256
C27B C 0.4341(10) 0.0688(6) 0.8970(6)
H27B H 0.466446 0.044742 0.901098
C26B C 0.4046(10) 0.0903(8) 0.9325(4)
C25B C 0.3573(10) 0.1255(8) 0.9265(5)
H25B H 0.337146 0.140211 0.950764
C24B C 0.3394(11) 0.1393(8) 0.8850(6)
H24B H 0.307010 0.163399 0.880922
C29B C 0.4229(11) 0.0779(6) 0.9791(3)
C34B C 0.4342(10) 0.0313(6) 0.9892(4)
H34B H 0.433647 0.008292 0.967087
C33B C 0.4463(9) 0.0182(5) 1.0317(5)
H33B H 0.454026 -0.013692 1.038666
C32B C 0.4471(10) 0.0518(7) 1.0641(3)
H32B H 0.455339 0.042880 1.093176
C31B C 0.4357(11) 0.0985(6) 1.0540(4)
H31B H 0.436273 0.121436 1.076108
C30B C 0.4236(11) 0.1115(5) 1.0115(5)
H30B H 0.415895 0.143421 1.004528
C113 C 0.3439(5) 0.2036(3) 0.6538(3)
C114 C 0.4154(5) 0.2046(3) 0.6625(3)
C115 C 0.4468(5) 0.2157(3) 0.6239(3)
C116 C 0.3935(5) 0.2219(3) 0.5919(3)
C117 C 0.4007(4) 0.2248(3) 0.5473(3)
C118 C 0.3480(4) 0.2417(3) 0.5213(3)
C119 C 0.3438(4) 0.2413(3) 0.4744(3)
C120 C 0.2916(5) 0.2701(3) 0.4642(3)
C121 C 0.2639(5) 0.2884(3) 0.5046(3)
C122 C 0.2188(5) 0.3245(3) 0.5115(4)
C123 C 0.1854(5) 0.3303(3) 0.5511(3)
C124 C 0.1446(5) 0.3685(3) 0.5655(3)
C125 C 0.1108(5) 0.3541(3) 0.6009(3)
C126 C 0.1304(4) 0.3051(3) 0.6075(3)
C127 C 0.0999(5) 0.2719(3) 0.6337(3)
C128 C 0.1360(5) 0.2310(3) 0.6440(3)
C129 C 0.1100(5) 0.1904(3) 0.6667(3)
C130 C 0.1653(5) 0.1663(3) 0.6819(3)
C131 C 0.2239(5) 0.1917(3) 0.6664(3)
C132 C 0.2916(5) 0.1858(3) 0.6787(3)
C137 C 0.4525(6) 0.2010(4) 0.7048(4)
H13A H 0.418956 0.200618 0.728385
H13B H 0.480320 0.229514 0.708502
C138 C 0.4985(6) 0.1582(5) 0.7099(4)
H13C H 0.516339 0.157106 0.739385
H13D H 0.536032 0.160431 0.689438
H13E H 0.472588 0.129742 0.704030
C139 C 0.5191(5) 0.2303(3) 0.6193(3)
H13F H 0.545664 0.217711 0.643794
H13G H 0.537780 0.217168 0.592321
C140 C 0.5251(6) 0.2825(4) 0.6185(4)
H14A H 0.502028 0.295701 0.643611
H14B H 0.504356 0.294592 0.592011
H14C H 0.572848 0.291331 0.619288
C141 C 0.4646(4) 0.2057(3) 0.5288(3)
C142 C 0.5119(4) 0.2323(3) 0.5054(3)
H142 H 0.502971 0.264355 0.499890
C143 C 0.5704(4) 0.2130(3) 0.4905(3)
H143 H 0.601763 0.231927 0.475451
C144 C 0.5849(4) 0.1649(3) 0.4973(3)
C145 C 0.5375(4) 0.1387(3) 0.5187(3)
H145 H 0.545181 0.106185 0.522635
C146 C 0.4783(4) 0.1585(3) 0.5348(3)
H146 H 0.447107 0.139548 0.549991
C147 C 0.6482(5) 0.1428(3) 0.4818(3)
C148 C 0.6821(5) 0.1576(3) 0.4458(3)
H148 H 0.665123 0.183636 0.430084
C149 C 0.7408(5) 0.1358(3) 0.4314(4)
H149 H 0.762282 0.146922 0.406044
C150 C 0.7680(5) 0.0983(3) 0.4531(3)
C151 C 0.7358(5) 0.0847(3) 0.4904(3)
H151 H 0.754490 0.059770 0.506760
C152 C 0.6776(5) 0.1059(3) 0.5050(4)
H152 H 0.657242 0.095365 0.530994
C153 C 0.8300(5) 0.0746(3) 0.4384(4)
C154 C 0.8503(5) 0.0774(4) 0.3959(4)
H154 H 0.824944 0.095389 0.375853
C155 C 0.9079(6) 0.0540(5) 0.3825(4)
H155 H 0.919823 0.055389 0.352814
C156 C 0.9481(6) 0.0290(4) 0.4099(5)
H156 H 0.985649 0.011779 0.399479
C157 C 0.9323(6) 0.0297(4) 0.4541(5)
H157 H 0.961198 0.014728 0.474283
C158 C 0.8740(5) 0.0524(4) 0.4683(4)
H158 H 0.863746 0.052925 0.498266
C159 C 0.3787(5) 0.2099(3) 0.4430(3)
H15A H 0.426304 0.206075 0.451988
H15B H 0.378370 0.224859 0.414186
C160 C 0.3465(7) 0.1626(4) 0.4396(4)
H16A H 0.347777 0.147223 0.467814
H16B H 0.371195 0.143674 0.418548
H16C H 0.299555 0.166088 0.430162
C161 C 0.2593(5) 0.2756(4) 0.4200(3)
H16D H 0.253071 0.309257 0.413734
H16E H 0.289641 0.262437 0.397839
C162 C 0.1925(5) 0.2514(4) 0.4178(3)
H16F H 0.161086 0.266304 0.437963
H16G H 0.198151 0.218462 0.425676
H16H H 0.174462 0.253600 0.388434
C163 C 0.1984(5) 0.3558(3) 0.4750(4)
C164 C 0.2458(5) 0.3846(3) 0.4540(4)
H164 H 0.291443 0.384620 0.463337
C165 C 0.2264(5) 0.4128(3) 0.4201(4)
H165 H 0.258837 0.432717 0.407109
C166 C 0.1596(5) 0.4128(3) 0.4040(3)
C167 C 0.1116(5) 0.3849(3) 0.4258(4)
H167 H 0.065583 0.384994 0.417120
C168 C 0.1333(6) 0.3571(3) 0.4608(4)
H168 H 0.100897 0.338224 0.475123
C169 C 0.1401(5) 0.4404(3) 0.3664(4)
C170 C 0.1614(6) 0.4859(4) 0.3595(4)
H170 H 0.191626 0.499807 0.379665
C171 C 0.1404(6) 0.5116(4) 0.3246(4)
H171 H 0.156140 0.542694 0.321175
C172 C 0.0967(6) 0.4929(3) 0.2943(4)
C173 C 0.0741(6) 0.4466(4) 0.3003(4)
H173 H 0.044528 0.432641 0.279924
C174 C 0.0954(6) 0.4216(4) 0.3364(4)
H174 H 0.078970 0.390796 0.340685
C181 C 0.1464(7) 0.4191(4) 0.5493(4)
H18A H 0.142825 0.419448 0.517421
H18C H 0.107513 0.436539 0.561117
C182 C 0.2108(9) 0.4426(5) 0.5628(9)
H18D H 0.206088 0.476521 0.559518
H18E H 0.247922 0.431491 0.544714
H18F H 0.220417 0.435185 0.593091
C183 C 0.0709(5) 0.3837(3) 0.6316(3)
H18G H 0.028677 0.367335 0.639387
H18H H 0.058891 0.413590 0.617529
C184 C 0.1130(6) 0.3933(5) 0.6728(5)
H18I H 0.084840 0.409169 0.694173
H18J H 0.151613 0.413200 0.665516
H18K H 0.129325 0.363660 0.684727
C185 C 0.0345(4) 0.2818(3) 0.6546(3)
C186 C 0.0336(5) 0.2871(4) 0.6987(4)
H186 H 0.073551 0.281300 0.714870
C187 C -0.0241(5) 0.3006(4) 0.7197(3)
H187 H -0.021978 0.306324 0.749912
C188 C -0.0850(5) 0.3062(4) 0.6987(3)
C189 C -0.0836(5) 0.2997(3) 0.6539(3)
H189 H -0.124099 0.303827 0.637858
C190 C -0.0255(5) 0.2875(3) 0.6323(3)
H190 H -0.026692 0.282913 0.601986
C191 C -0.1453(5) 0.3206(3) 0.7239(3)
C192 C -0.1491(5) 0.3090(4) 0.7679(3)
H192 H -0.115023 0.289884 0.780350
C193 C -0.2006(5) 0.3246(4) 0.7930(3)
H193 H -0.202012 0.315553 0.822428
C194 C -0.2521(5) 0.3539(3) 0.7766(3)
C195 C -0.2482(5) 0.3641(3) 0.7325(3)
H195 H -0.282372 0.382940 0.719796
C196 C -0.1968(5) 0.3478(3) 0.7069(3)
H196 H -0.196557 0.355348 0.677079
C197 C -0.3054(5) 0.3712(3) 0.8059(3)
C198 C -0.3212(5) 0.3494(4) 0.8433(4)
H198 H -0.297480 0.321564 0.850373
C199 C -0.3691(6) 0.3649(4) 0.8718(4)
H199 H -0.377292 0.348876 0.898079
C200 C -0.4049(7) 0.4044(5) 0.8611(4)
H200 H -0.439816 0.415202 0.879480
C201 C -0.3903(7) 0.4284(5) 0.8238(4)
H201 H -0.413971 0.456350 0.817188
C202 C -0.3423(6) 0.4124(4) 0.7964(4)
H202 H -0.333291 0.429017 0.770465
C203 C 0.0376(5) 0.1740(4) 0.6657(3)
H20A H 0.007693 0.199621 0.675424
H20C H 0.032030 0.147388 0.685770
C204 C 0.0177(5) 0.1591(4) 0.6203(3)
H20D H -0.028942 0.147748 0.620425
H20E H 0.047758 0.134043 0.610618
H20F H 0.021451 0.185830 0.600749
C205 C 0.1643(6) 0.1197(3) 0.7045(3)
H20G H 0.117856 0.112666 0.714226
H20H H 0.193917 0.120891 0.730221
C206 C 0.1888(6) 0.0809(4) 0.6736(4)
H20I H 0.188494 0.050786 0.688708
H20J H 0.234725 0.087940 0.663997
H20K H 0.158685 0.079249 0.648508
C207 C 0.3065(5) 0.1638(3) 0.7216(3)
C208 C 0.2813(7) 0.1839(4) 0.7589(4)
H208 H 0.251110 0.209521 0.756127
C209 C 0.2975(6) 0.1688(4) 0.7991(3)
H209 H 0.279697 0.184376 0.823679
C210 C 0.3411(5) 0.1297(3) 0.8045(3)
C211 C 0.3599(5) 0.1072(3) 0.7676(3)
H211 H 0.385587 0.079339 0.770197
C212 C 0.3438(5) 0.1227(3) 0.7267(3)
H212 H 0.357904 0.105492 0.702133
Cl2 Cl 0.6362(2) 0.26564(18) 0.70638(11)
Cl1 Cl 0.6326(2) 0.2197(2) 0.79091(12)
C225 C 0.68355(16) 0.2422(4) 0.7494(2)
H22A H 0.713008 0.266982 0.761427
H22C H 0.712918 0.217026 0.738257
C175 C 0.0652(13) 0.5184(11) 0.2573(9)
C176 C 0.1024(15) 0.5502(10) 0.2371(9)
H176 H 0.144749 0.557776 0.249620
C177 C 0.0855(16) 0.5728(8) 0.2001(9)
H177 H 0.114968 0.593445 0.185386
C178 C 0.0202(16) 0.5626(9) 0.1860(8)
H178 H 0.004189 0.577579 0.160662
C179 C -0.0233(12) 0.5312(8) 0.2073(7)
H179 H -0.067708 0.525827 0.196828
C180 C -0.0008(11) 0.5089(9) 0.2428(8)
H180 H -0.028710 0.487305 0.257703
C213 C 0.3614(8) 0.1140(6) 0.8493(3)
C218 C 0.3801(7) 0.0686(5) 0.8600(3)
H218 H 0.380158 0.044926 0.838477
C217 C 0.3987(8) 0.0578(4) 0.9021(4)
H217 H 0.411399 0.026823 0.909396
C216 C 0.3986(9) 0.0925(6) 0.9336(3)
C215 C 0.3799(9) 0.1378(5) 0.9229(4)
H215 H 0.379838 0.161509 0.944372
C214 C 0.3613(9) 0.1486(4) 0.8807(5)
H214 H 0.348597 0.179613 0.873453
C219 C 0.4141(10) 0.0787(5) 0.9798(3)
C224 C 0.3961(9) 0.0354(5) 0.9965(4)
H224 H 0.375868 0.012599 0.978295
C223 C 0.4077(9) 0.0255(5) 1.0397(4)
H223 H 0.395426 -0.004130 1.051167
C222 C 0.4373(10) 0.0588(6) 1.0663(3)
H222 H 0.445227 0.052049 1.095917
C221 C 0.4553(10) 0.1022(5) 1.0496(4)
H221 H 0.475470 0.124959 1.067794
C220 C 0.4436(10) 0.1121(5) 1.0063(5)
H220 H 0.455912 0.141690 0.994921
Cl4 Cl 0.1753(7) 0.0347(3) 0.4452(3)
Cl3 Cl 0.2164(6) -0.0492(4) 0.3977(4)
C226 C 0.2067(19) 0.0120(4) 0.3964(5)
H22D H 0.175442 0.020368 0.372704
H22E H 0.250880 0.026527 0.390247
Cl11 Cl 0.2287(10) 0.0452(4) 0.4514(4)
Cl12 Cl 0.1942(11) -0.0369(6) 0.3991(7)
C230 C 0.245(2) 0.0130(12) 0.4041(10)
H23A H 0.238037 0.033448 0.378725
H23B H 0.293283 0.003368 0.404194
Cl19 Cl 0.3630(15) 0.0297(8) 0.4492(9)
Cl20 Cl 0.4781(17) -0.0063(13) 0.4987(14)
C234 C 0.411(5) -0.0196(12) 0.463(4)
H23C H 0.381511 -0.042990 0.477216
H23D H 0.429815 -0.033878 0.436821
Cl5 Cl 0.2026(8) 0.5089(5) 0.6668(5)
Cl6 Cl 0.3011(11) 0.5020(14) 0.7373(8)
C227 C 0.2175(12) 0.492(2) 0.7206(8)
H22F H 0.186579 0.509421 0.739709
H22G H 0.207238 0.458272 0.723651
Cl9 Cl 0.3171(11) 0.5008(18) 0.7333(11)
Cl10 Cl 0.1700(11) 0.4899(11) 0.7325(10)
C229 C 0.2464(13) 0.478(2) 0.7057(14)
H22H H 0.251725 0.444278 0.702297
H22I H 0.244588 0.492453 0.676498
Cl16 Cl 0.181(3) 0.484(3) 0.725(2)
Cl15 Cl 0.2921(19) 0.4811(13) 0.6626(12)
C232 C 0.260(4) 0.506(4) 0.710(3)
H23E H 0.292880 0.500697 0.734022
H23F H 0.256388 0.540448 0.706168
Cl7 Cl 0.4055(15) -0.0071(8) 0.4692(10)
Cl8 Cl 0.5276(17) 0.0082(13) 0.5210(13)
C228 C 0.462(4) 0.0342(8) 0.491(4)
H22J H 0.436599 0.055798 0.510076
H22K H 0.481525 0.052852 0.467361
Cl13 Cl 0.4274(14) 0.0423(7) 0.4766(8)
Cl14 Cl 0.5408(19) -0.0099(13) 0.5137(14)
C231 C 0.458(3) 0.011(3) 0.5212(16)
H23G H 0.456958 0.031034 0.547048
H23H H 0.427890 -0.016223 0.526636
Cl17 Cl 0.4271(16) -0.0278(11) 0.5115(11)
Cl18 Cl 0.5323(11) -0.0791(6) 0.5585(6)
C233 C 0.486(4) -0.0269(17) 0.554(2)
H23I H 0.461370 -0.021485 0.581614
H23J H 0.517242 -0.000503 0.549911

#END
