# Supplementary material for: C–C Coupling in sterically demanding porphyrin environments
Source: Beilstein J Org Chem. 2024 Nov 4;20:2784–98. doi: 10.3762/bjoc.20.234 (PMC11552435; doi:10.3762/bjoc.20.234)
Supplement: File 2 — Crystallographic information files for porphyrins 11 (tcd2100), 28 (tcd2038), 27 (tcd2036), 36 (tcd2056), 26 (tcd2017), 29 (tcd2127), 37 (tcd2277), 46 (tcd2153) and 33 (tcd2288). [file Beilstein_J_Org_Chem-20-2784-s002.zip › tcd2056.cif]

#######################################################################
#
#                 Cambridge Crystallographic Data Centre
#                                CCDC 
#
#######################################################################
#
# If this CIF has been generated from an entry in the Cambridge 
# Structural Database, then it will include bibliographic, chemical, 
# crystal, experimental, refinement or atomic coordinate data resulting 
# from the CCDC's data processing and validation procedures.
#
#######################################################################

data_tcd2056
_symmetry_cell_setting           monoclinic
_symmetry_space_group_name_H-M   'C 2/c'
_symmetry_Int_Tables_number      15
_space_group_name_Hall           '-C 2yn'
loop_
_symmetry_equiv_pos_site_id
_symmetry_equiv_pos_as_xyz
1 x,y,z
2 -x,y,1/2-z
3 1/2+x,1/2+y,z
4 1/2-x,1/2+y,1/2-z
5 -x,-y,-z
6 x,-y,1/2+z
7 1/2-x,1/2-y,-z
8 1/2+x,1/2-y,1/2+z
_cell_length_a                   13.7023(4)
_cell_length_b                   27.8497(8)
_cell_length_c                   21.0247(6)
_cell_angle_alpha                90
_cell_angle_beta                 96.6680(16)
_cell_angle_gamma                90
_cell_volume                     7968.86
loop_
_atom_site_label
_atom_site_type_symbol
_atom_site_fract_x
_atom_site_fract_y
_atom_site_fract_z
Ni1 Ni 1.000000 0.64323(3) 0.250000
C1 C 0.8345(3) 0.61842(14) 0.15626(18)
C2 C 0.7428(3) 0.59280(16) 0.15688(19)
C3 C 0.7125(3) 0.59988(15) 0.21619(19)
C4 C 0.7875(3) 0.62793(14) 0.25243(18)
C5 C 0.7870(3) 0.64881(14) 0.31321(18)
C6 C 0.8724(3) 0.66438(13) 0.34872(18)
C7 C 0.8830(3) 0.68695(14) 0.41128(18)
C8 C 0.9775(3) 0.67945(14) 0.43732(17)
C9 C 1.0276(3) 0.65436(14) 0.38981(18)
C10 C 1.1196(3) 0.63269(15) 0.39645(17)
C11 C 0.6956(3) 0.55916(18) 0.1066(2)
H11A H 0.689507 0.575395 0.064389
H11B H 0.628738 0.550920 0.116396
C12 C 0.7556(4) 0.51309(18) 0.1031(3)
H12A H 0.722966 0.491980 0.069923
H12B H 0.760786 0.496652 0.144591
H12C H 0.821539 0.521115 0.092646
C13 C 0.6217(3) 0.57835(17) 0.2383(2)
H13A H 0.571892 0.573440 0.200875
H13B H 0.594111 0.601113 0.267703
C15 C 0.6423(3) 0.53043(18) 0.2727(3)
H15A H 0.665097 0.507042 0.242835
H15B H 0.581999 0.518619 0.288172
H15C H 0.693127 0.534889 0.309018
C16 C 0.6934(3) 0.65074(15) 0.34359(19)
C17 C 0.6791(3) 0.61824(16) 0.3919(2)
H17 H 0.728342 0.595082 0.404880
C18 C 0.5931(3) 0.61941(17) 0.4213(2)
C19 C 0.5227(3) 0.65365(18) 0.4039(2)
H19 H 0.464984 0.654607 0.424837
C20 C 0.5347(3) 0.68705(16) 0.3558(2)
H20 H 0.485881 0.710577 0.343729
N21 N 0.8648(2) 0.63542(11) 0.21705(14)
C21 C 0.6211(3) 0.68481(16) 0.3260(2)
H21 H 0.630344 0.707082 0.292981
N22 N 0.9643(2) 0.64994(11) 0.33377(15)
C22B C 0.5632(6) 0.5842(3) 0.4622(4)
C27B C 0.5182(7) 0.5973(3) 0.5156(4)
H27B H 0.508793 0.630275 0.524683
C26B C 0.4869(8) 0.5622(4) 0.5556(4)
H26B H 0.456170 0.571124 0.592027
C25B C 0.5006(8) 0.5139(3) 0.5422(5)
H25B H 0.479270 0.489896 0.569555
C24B C 0.5456(8) 0.5008(2) 0.4889(5)
H24B H 0.554994 0.467819 0.479739
C23B C 0.5769(7) 0.5359(3) 0.4489(4)
H23B H 0.607619 0.526970 0.412394
C28 C 0.8091(3) 0.71879(16) 0.4382(2)
H28A H 0.833121 0.726844 0.483210
H28B H 0.746306 0.701200 0.438073
C29 C 0.7911(4) 0.76525(17) 0.3997(3)
H29A H 0.762092 0.757535 0.356042
H29B H 0.853671 0.782012 0.398020
H29C H 0.746114 0.785915 0.420206
C30 C 1.0226(4) 0.69840(17) 0.5009(2)
H30A H 1.068577 0.674204 0.521828
H30B H 0.970358 0.703959 0.528828
C31 C 1.0783(4) 0.74556(19) 0.4931(3)
H31A H 1.134364 0.739426 0.469301
H31B H 1.101826 0.758517 0.535473
H31C H 1.034076 0.768824 0.469650
C32 C 1.1707(3) 0.62521(16) 0.46254(19)
C33 C 1.1390(3) 0.59013(15) 0.50144(19)
H33 H 1.084381 0.570748 0.485802
C34 C 1.1854(3) 0.58230(16) 0.5637(2)
C35 C 1.2639(4) 0.61180(19) 0.5852(2)
H35 H 1.296433 0.607366 0.627186
C36 C 1.2960(4) 0.64762(19) 0.5468(2)
H36 H 1.349284 0.667709 0.562832
C37 C 1.2503(3) 0.65408(17) 0.4852(2)
H37 H 1.273073 0.678088 0.458387
C38 C 1.1501(3) 0.54433(16) 0.6042(2)
C39 C 1.1219(3) 0.49933(16) 0.5779(2)
H39 H 1.126516 0.493443 0.533862
C40 C 1.0873(3) 0.46343(16) 0.6150(2)
H40 H 1.069253 0.433048 0.596801
C41 C 1.0794(3) 0.47249(17) 0.6801(2)
H41 H 1.055245 0.448271 0.705985
C42 C 1.1070(3) 0.51702(17) 0.7065(2)
H42 H 1.101227 0.523296 0.750275
C43 C 1.1430(3) 0.55224(16) 0.6686(2)
H43 H 1.163096 0.582266 0.687204
C1 C 1.1655(3) 0.61842(14) 0.34374(18)
C2 C 1.2572(3) 0.59280(16) 0.34312(19)
C3 C 1.2875(3) 0.59988(15) 0.28381(19)
C4 C 1.2125(3) 0.62793(14) 0.24757(18)
C5 C 1.2130(3) 0.64881(14) 0.18679(18)
C6 C 1.1276(3) 0.66438(13) 0.15128(18)
C7 C 1.1170(3) 0.68695(14) 0.08872(18)
C8 C 1.0225(3) 0.67945(14) 0.06268(17)
C9 C 0.9724(3) 0.65436(14) 0.11019(18)
C10 C 0.8804(3) 0.63269(15) 0.10355(17)
C11 C 1.3044(3) 0.55916(18) 0.3934(2)
H11A H 1.310493 0.575395 0.435611
H11B H 1.371262 0.550920 0.383604
C12 C 1.2444(4) 0.51309(18) 0.3969(3)
H12A H 1.277034 0.491980 0.430077
H12B H 1.239214 0.496652 0.355409
H12C H 1.178461 0.521115 0.407354
C13 C 1.3783(3) 0.57835(17) 0.2617(2)
H13A H 1.428108 0.573440 0.299125
H13B H 1.405889 0.601113 0.232297
C15 C 1.3577(3) 0.53043(18) 0.2273(3)
H15A H 1.334903 0.507042 0.257165
H15B H 1.418001 0.518619 0.211828
H15C H 1.306873 0.534889 0.190982
C16 C 1.3066(3) 0.65074(15) 0.15641(19)
C17 C 1.3209(3) 0.61824(16) 0.1081(2)
H17 H 1.271658 0.595082 0.095120
C18 C 1.4069(3) 0.61941(17) 0.0787(2)
C19 C 1.4773(3) 0.65365(18) 0.0961(2)
H19 H 1.535016 0.654607 0.075163
C20 C 1.4653(3) 0.68705(16) 0.1442(2)
H20 H 1.514119 0.710577 0.156271
N21 N 1.1352(2) 0.63542(11) 0.28295(14)
C21 C 1.3789(3) 0.68481(16) 0.1740(2)
H21 H 1.369656 0.707082 0.207019
N22 N 1.0357(2) 0.64994(11) 0.16623(15)
C22B C 1.4368(6) 0.5842(3) 0.0378(4)
C27B C 1.4818(7) 0.5973(3) -0.0156(4)
H27B H 1.491207 0.630275 -0.024683
C26B C 1.5131(8) 0.5622(4) -0.0556(4)
H26B H 1.543830 0.571124 -0.092027
C25B C 1.4994(8) 0.5139(3) -0.0422(5)
H25B H 1.520730 0.489896 -0.069555
C24B C 1.4544(8) 0.5008(2) 0.0111(5)
H24B H 1.445006 0.467819 0.020261
C23B C 1.4231(7) 0.5359(3) 0.0511(4)
H23B H 1.392381 0.526970 0.087606
C28 C 1.1909(3) 0.71879(16) 0.0618(2)
H28A H 1.166879 0.726844 0.016790
H28B H 1.253694 0.701200 0.061927
C29 C 1.2089(4) 0.76525(17) 0.1003(3)
H29A H 1.237908 0.757535 0.143958
H29B H 1.146329 0.782012 0.101980
H29C H 1.253886 0.785915 0.079794
C30 C 0.9774(4) 0.69840(17) -0.0009(2)
H30A H 0.931423 0.674204 -0.021828
H30B H 1.029642 0.703959 -0.028828
C31 C 0.9217(4) 0.74556(19) 0.0069(3)
H31A H 0.865636 0.739426 0.030699
H31B H 0.898174 0.758517 -0.035473
H31C H 0.965924 0.768824 0.030350
C32 C 0.8293(3) 0.62521(16) 0.03746(19)
C33 C 0.8610(3) 0.59013(15) -0.00144(19)
H33 H 0.915619 0.570748 0.014198
C34 C 0.8146(3) 0.58230(16) -0.0637(2)
C35 C 0.7361(4) 0.61180(19) -0.0852(2)
H35 H 0.703567 0.607366 -0.127186
C36 C 0.7040(4) 0.64762(19) -0.0468(2)
H36 H 0.650716 0.667709 -0.062832
C37 C 0.7497(3) 0.65408(17) 0.0148(2)
H37 H 0.726927 0.678088 0.041613
C38 C 0.8499(3) 0.54433(16) -0.1042(2)
C39 C 0.8781(3) 0.49933(16) -0.0779(2)
H39 H 0.873484 0.493443 -0.033862
C40 C 0.9127(3) 0.46343(16) -0.1150(2)
H40 H 0.930747 0.433048 -0.096801
C41 C 0.9206(3) 0.47249(17) -0.1801(2)
H41 H 0.944755 0.448271 -0.205985
C42 C 0.8930(3) 0.51702(17) -0.2065(2)
H42 H 0.898773 0.523296 -0.250275
C43 C 0.8570(3) 0.55224(16) -0.1686(2)
H43 H 0.836904 0.582266 -0.187204
C26B C 0.5131(8) 0.4378(4) 0.4444(4)
C26B C 1.4869(8) 0.4378(4) 0.0556(4)
C25B C 0.4994(8) 0.4861(3) 0.4578(5)
C25B C 1.5006(8) 0.4861(3) 0.0422(5)
H25B H 0.520730 0.510104 0.430445
H25B H 1.479270 0.510104 0.069555
C24B C 0.4544(8) 0.4992(2) 0.5111(5)
C24B C 1.5456(8) 0.4992(2) -0.0111(5)
H24B H 0.445006 0.532181 0.520261
H24B H 1.554994 0.532181 -0.020261
C23B C 0.4231(7) 0.4641(3) 0.5511(4)
C23B C 1.5769(7) 0.4641(3) -0.0511(4)
O1 O 0.256(2) 0.7380(10) 0.3286(15)
H1 H 0.195670 0.732259 0.320127
C52 C 0.278(3) 0.7855(14) 0.303(2)
H52A H 0.349470 0.790746 0.309132
H52B H 0.245681 0.810411 0.325805
H52C H 0.254562 0.786811 0.257315
Cl4 Cl 0.0235(10) 0.8074(5) 0.3181(3)
Cl3 Cl -0.0193(5) 0.7735(2) 0.1896(3)
C51 C -0.0373(14) 0.7651(5) 0.2734(3)
H51A H -0.108252 0.766911 0.278287
H51B H -0.013178 0.732937 0.288007
Cl4 Cl -0.0235(10) 0.8074(5) 0.1819(3)
Cl3 Cl 0.0193(5) 0.7735(2) 0.3104(3)
C51 C 0.0373(14) 0.7651(5) 0.2266(3)
H51A H 0.108252 0.766911 0.221713
H51B H 0.013178 0.732937 0.211993
Cl5 Cl 0.889(3) 0.5943(15) 0.5542(17)
Cl6 Cl 0.7785(19) 0.6147(12) 0.6584(14)
C53 C 0.776(3) 0.606(4) 0.5722(14)
H53A H 0.731273 0.579068 0.558202
H53B H 0.750035 0.635403 0.549420
Cl8 Cl 0.5204(17) 0.5601(10) 0.6158(14)
Cl7 Cl 0.503(8) 0.504(3) 0.501(3)
C14 C 0.449(5) 0.520(3) 0.574(3)
H14A H 0.382590 0.533799 0.561898
H14B H 0.441973 0.491005 0.599995
H18 H 0.583016 0.596550 0.453465
C22A C 0.4593(4) 0.7220(2) 0.3415(3)
C23A C 0.3587(5) 0.7113(2) 0.3398(3)
H23A H 0.339239 0.679635 0.349636
C24A C 0.2859(8) 0.7467(6) 0.3239(7)
H24A H 0.218407 0.739351 0.324844
C25A C 0.3141(7) 0.7912(4) 0.3073(7)
H25A H 0.264788 0.813876 0.292554
C26A C 0.4079(5) 0.8044(2) 0.3108(3)
H26A H 0.424722 0.836802 0.303341
C27A C 0.4838(5) 0.7688(2) 0.3262(3)
H27A H 0.550863 0.777435 0.325790
C45 C 0.561(3) 0.6010(14) 0.6115(14)
H45A H 0.541129 0.603078 0.565290
H45B H 0.603216 0.628236 0.625378
H45C H 0.596682 0.570925 0.621326
C46 C 0.469(2) 0.6020(14) 0.6469(11)
H46A H 0.425860 0.574766 0.631839
H46B H 0.432388 0.632037 0.635887
C47 C 0.4926(16) 0.5988(11) 0.7200(11)
H47B H 0.529236 0.568725 0.730893
H47A H 0.535823 0.625976 0.734937
C48 C 0.4012(18) 0.5998(12) 0.7558(12)
H48A H 0.364468 0.629872 0.744892
H48B H 0.357894 0.572620 0.740860
C49 C 0.425(3) 0.5966(15) 0.8289(12)
H49B H 0.461341 0.566572 0.839861
H49A H 0.467881 0.623843 0.843896
C50 C 0.333(3) 0.5977(17) 0.8642(16)
H50A H 0.352605 0.595547 0.910477
H50B H 0.297043 0.627696 0.854438
H50C H 0.290498 0.570384 0.850400
Cl1 Cl 0.8343(2) 0.60589(6) 0.53740(6)
Cl2 Cl 0.8624(2) 0.61715(8) 0.67336(6)
C44 C 0.9133(3) 0.5952(3) 0.60249(10)
H44A H 0.976463 0.611573 0.598437
H44B H 0.926067 0.560304 0.606622
O2 O 0.9385(14) 0.6394(6) 0.6603(8)
H2 H 0.993223 0.648528 0.650380
C55 C 0.908(4) 0.5977(15) 0.624(3)
H55A H 0.843849 0.603798 0.599494
H55B H 0.901420 0.570760 0.653748
H55C H 0.956160 0.589696 0.595368

#END
