# Supplementary material for: C–C Coupling in sterically demanding porphyrin environments
Source: Beilstein J Org Chem. 2024 Nov 4;20:2784–98. doi: 10.3762/bjoc.20.234 (PMC11552435; doi:10.3762/bjoc.20.234)
Supplement: File 2 — Crystallographic information files for porphyrins 11 (tcd2100), 28 (tcd2038), 27 (tcd2036), 36 (tcd2056), 26 (tcd2017), 29 (tcd2127), 37 (tcd2277), 46 (tcd2153) and 33 (tcd2288). [file Beilstein_J_Org_Chem-20-2784-s002.zip › tcd2100.cif]

#######################################################################
#
#                 Cambridge Crystallographic Data Centre
#                                CCDC 
#
#######################################################################
#
# If this CIF has been generated from an entry in the Cambridge 
# Structural Database, then it will include bibliographic, chemical, 
# crystal, experimental, refinement or atomic coordinate data resulting 
# from the CCDC's data processing and validation procedures.
#
#######################################################################

data_tcd2100
_symmetry_cell_setting           triclinic
_symmetry_space_group_name_H-M   'P -1'
_symmetry_Int_Tables_number      2
_space_group_name_Hall           '-P 1'
loop_
_symmetry_equiv_pos_site_id
_symmetry_equiv_pos_as_xyz
1 x,y,z
2 -x,-y,-z
_cell_length_a                   13.7188(5)
_cell_length_b                   13.8769(5)
_cell_length_c                   16.3840(6)
_cell_angle_alpha                104.498(2)
_cell_angle_beta                 97.883(2)
_cell_angle_gamma                107.767(2)
_cell_volume                     2797.55
loop_
_atom_site_label
_atom_site_type_symbol
_atom_site_fract_x
_atom_site_fract_y
_atom_site_fract_z
Br1A Br 0.32802(9) 0.65571(11) 0.30732(8)
C1 C 0.6138(5) 0.7061(4) 0.2634(4)
Ni1 Ni 0.61985(7) 0.48924(7) 0.23224(6)
Br2A Br 1.03151(13) 0.66976(13) 0.43566(11)
C2 C 0.6780(5) 0.8108(4) 0.3233(4)
Br3A Br 0.62514(14) 0.09326(12) 0.08817(10)
C3 C 0.7775(5) 0.8107(4) 0.3463(4)
Br4A Br 0.3031(3) 0.0737(2) 0.0600(2)
C4 C 0.7755(5) 0.7055(4) 0.3005(4)
C5 C 0.8615(4) 0.6744(4) 0.2875(4)
C6 C 0.8488(4) 0.5672(5) 0.2499(4)
C7 C 0.9261(5) 0.5233(5) 0.2210(5)
C8 C 0.8835(5) 0.4157(5) 0.2056(5)
C9 C 0.7828(4) 0.3937(4) 0.2288(4)
C10 C 0.7236(4) 0.3038(4) 0.2465(4)
C11 C 0.6231(4) 0.2881(4) 0.2597(4)
C12 C 0.5570(5) 0.2083(4) 0.2906(4)
C13 C 0.4592(5) 0.2106(5) 0.2745(5)
C14 C 0.4633(5) 0.2912(5) 0.2301(5)
C15 C 0.3798(5) 0.3055(5) 0.1814(5)
C16 C 0.3942(5) 0.3931(5) 0.1530(4)
C17 C 0.3205(6) 0.4129(6) 0.0914(5)
C18 C 0.3590(5) 0.5200(5) 0.1025(4)
C19 C 0.4568(5) 0.5646(5) 0.1670(4)
C20 C 0.5134(5) 0.6714(4) 0.2115(4)
N21 N 0.6733(4) 0.6399(4) 0.2574(3)
N22 N 0.7598(4) 0.4865(3) 0.2481(3)
N23 N 0.5655(4) 0.3444(3) 0.2319(3)
N24 N 0.4811(4) 0.4845(4) 0.1906(3)
C25A C 0.4570(11) 0.7455(10) 0.2027(9)
C26A C 0.3737(12) 0.7471(10) 0.2417(10)
C27A C 0.3156(11) 0.8091(11) 0.2372(10)
H27A H 0.260762 0.806823 0.267128
C28A C 0.3377(11) 0.8724(11) 0.1899(11)
H28A H 0.293706 0.911989 0.181629
C29A C 0.4221(12) 0.8842(11) 0.1514(10)
H29A H 0.440163 0.936158 0.122366
C30A C 0.4819(11) 0.8166(11) 0.1560(9)
H30A H 0.538007 0.820437 0.127308
C31 C 0.6413(5) 0.9020(5) 0.3602(4)
H31A H 0.702687 0.969315 0.382112
H31B H 0.591965 0.908209 0.313363
C32 C 0.5872(6) 0.8865(6) 0.4330(5)
H32A H 0.523792 0.822344 0.410789
H32B H 0.567657 0.948424 0.456396
H32C H 0.635172 0.878782 0.479040
C33 C 0.8645(5) 0.8947(4) 0.4175(4)
H33A H 0.848265 0.960935 0.431945
H33B H 0.930657 0.910025 0.397215
C34 C 0.8800(5) 0.8611(5) 0.4987(5)
H34A H 0.894438 0.794625 0.484307
H34B H 0.816091 0.850145 0.521004
H34C H 0.939459 0.916831 0.542842
C35A C 0.9672(11) 0.759(2) 0.3065(18)
C36A C 1.0503(15) 0.7736(13) 0.3757(14)
C37A C 1.1476(13) 0.8541(15) 0.4056(14)
H37A H 1.199199 0.859250 0.453156
C38A C 1.1632(16) 0.9280(13) 0.3585(15)
H38A H 1.228235 0.986115 0.376378
C39A C 1.0864(13) 0.9211(14) 0.2847(13)
H39A H 1.102392 0.970290 0.252948
C40A C 0.9897(16) 0.8410(16) 0.2624(16)
H40A H 0.936247 0.838432 0.217502
C41 C 1.0287(5) 0.5811(6) 0.2016(6)
H41A H 1.066645 0.648054 0.249663
H41B H 1.073066 0.536477 0.198626
C42 C 1.0133(8) 0.6069(9) 0.1181(7)
H42A H 0.990305 0.541240 0.069162
H42B H 1.079779 0.656121 0.114230
H42C H 0.959642 0.639971 0.116268
C43 C 0.9277(6) 0.3351(5) 0.1625(6)
H43A H 0.919717 0.280099 0.192161
H43B H 1.003680 0.370392 0.167145
C44 C 0.8703(10) 0.2828(8) 0.0670(7)
H44A H 0.881450 0.336837 0.037129
H44B H 0.794876 0.249575 0.062556
H44C H 0.897898 0.228358 0.040154
C45 C 0.7715(5) 0.2218(4) 0.2527(4)
C46 C 0.7353(6) 0.1215(5) 0.1918(5)
C47 C 0.7767(7) 0.0446(6) 0.2005(7)
H47 H 0.750993 -0.023232 0.157601
C48 C 0.8553(8) 0.0669(8) 0.2716(7)
H48 H 0.884650 0.014578 0.277731
C49 C 0.8911(7) 0.1634(8) 0.3330(6)
H49 H 0.944220 0.177587 0.382763
C50 C 0.8516(6) 0.2404(6) 0.3242(5)
H50 H 0.879080 0.308066 0.367382
C51 C 0.5903(5) 0.1425(5) 0.3417(5)
H51A H 0.644504 0.118646 0.317923
H51B H 0.528909 0.078302 0.334773
C52 C 0.6341(7) 0.2033(7) 0.4376(6)
H52A H 0.696597 0.265408 0.445075
H52B H 0.653235 0.156855 0.467973
H52C H 0.580654 0.226929 0.461623
C53 C 0.3683(6) 0.1560(6) 0.3067(7)
H53A H 0.380975 0.097163 0.324907
H53B H 0.303894 0.125133 0.259422
C54 C 0.3522(8) 0.2330(8) 0.3825(8)
H54A H 0.414692 0.260920 0.430390
H54B H 0.290665 0.195973 0.401453
H54C H 0.340944 0.291888 0.364812
C55A C 0.2661(9) 0.2364(11) 0.1859(11)
C60A C 0.2048(11) 0.2753(10) 0.2365(11)
H60A H 0.232660 0.346062 0.274916
C59A C 0.1028(11) 0.2106(13) 0.2310(11)
H59A H 0.060847 0.237146 0.265628
C58A C 0.0620(9) 0.1070(12) 0.1748(13)
H58A H -0.007751 0.062760 0.171046
C57A C 0.1233(11) 0.0681(10) 0.1242(11)
H57A H 0.095464 -0.002712 0.085752
C56A C 0.2254(11) 0.1328(12) 0.1297(11)
C61A C 0.232(3) 0.334(3) 0.0299(14)
H61A H 0.182499 0.366845 0.008972
H61B H 0.194214 0.281003 0.056089
C62A C 0.2764(18) 0.2748(16) -0.0538(12)
H62A H 0.320960 0.238465 -0.033096
H62B H 0.317412 0.328945 -0.076549
H62C H 0.216415 0.222878 -0.099818
C63 C 0.3135(7) 0.5722(6) 0.0452(5)
H63A H 0.312552 0.640818 0.081043
H63B H 0.240017 0.526111 0.015094
C64 C 0.3784(13) 0.5919(12) -0.0218(6)
H64A H 0.453458 0.620545 0.006450
H64B H 0.360725 0.642983 -0.047237
H64C H 0.362525 0.524654 -0.067548
Br1B Br 0.5839(3) 0.7806(3) 0.0785(2)
Br2B Br 0.92085(19) 0.82999(12) 0.18324(13)
Br3B Br 0.9119(2) 0.3863(2) 0.4116(2)
Br4B Br 0.19938(18) 0.3521(2) 0.2591(2)
Br4C Br 0.3659(4) 0.0920(3) 0.0375(2)
C25B C 0.467(3) 0.757(2) 0.2100(19)
C26B C 0.5081(19) 0.819(2) 0.1598(14)
C27B C 0.4606(17) 0.8877(17) 0.1391(11)
H27B H 0.488857 0.930421 0.104850
C28B C 0.3717(15) 0.8941(15) 0.1686(13)
H28B H 0.339242 0.941076 0.154388
C29B C 0.3304(15) 0.8316(18) 0.2187(16)
H29B H 0.269616 0.835960 0.238809
C30B C 0.378(2) 0.763(2) 0.239(2)
H30B H 0.349603 0.720186 0.273693
C35B C 0.9708(12) 0.7539(18) 0.3248(17)
C36B C 1.0094(17) 0.8285(17) 0.2837(14)
C37B C 1.1111(18) 0.9071(15) 0.3149(15)
H37B H 1.137449 0.961388 0.289510
C38B C 1.1683(17) 0.896(2) 0.3867(15)
H38B H 1.238932 0.944674 0.407765
C39B C 1.1350(14) 0.8224(17) 0.4329(14)
H39B H 1.178251 0.822795 0.483622
C40B C 1.0325(15) 0.7490(17) 0.3965(13)
H40B H 1.004938 0.694780 0.421633
H46 H 0.680554 0.105284 0.142674
C56B C 0.1898(14) 0.2190(12) 0.1721(14)
C57B C 0.0950(12) 0.1335(14) 0.1417(13)
H57B H 0.034252 0.139755 0.160968
C58B C 0.0889(11) 0.0389(12) 0.0832(13)
H58B H 0.024137 -0.019504 0.062407
C59B C 0.1778(13) 0.0298(12) 0.0551(12)
H59B H 0.173651 -0.034862 0.015038
C60B C 0.2726(11) 0.1153(15) 0.0855(16)
H60B H 0.333281 0.109040 0.066229
C55B C 0.2786(11) 0.2099(13) 0.1440(17)
C56C C 0.2489(16) 0.121(2) 0.096(2)
C57C C 0.1512(17) 0.0413(16) 0.0782(18)
H57C H 0.138147 -0.027400 0.039684
C58C C 0.0726(13) 0.0621(16) 0.1168(19)
H58C H 0.005830 0.007573 0.104728
C59C C 0.0917(16) 0.1626(18) 0.1732(19)
H59C H 0.037970 0.176769 0.199584
C60C C 0.189(2) 0.2423(16) 0.191(2)
H60C H 0.202426 0.310992 0.229396
C55C C 0.2680(16) 0.222(2) 0.152(3)
C61B C 0.222(5) 0.321(5) 0.006(3)
H61C H 0.224492 0.338916 -0.048505
H61D H 0.221359 0.247849 -0.002082
C62B C 0.131(2) 0.341(3) 0.0451(19)
H62D H 0.150846 0.416807 0.075785
H62E H 0.116050 0.300065 0.085763
H62F H 0.068073 0.317962 -0.001558
Cl1A Cl 0.6079(12) 0.4926(15) 0.4559(8)
Cl2A Cl 0.8179(11) 0.5730(11) 0.5513(8)
C65 C 0.7387(12) 0.538(3) 0.4493(11)
H65A H 0.753658 0.481337 0.408472
H65B H 0.752846 0.600332 0.427786
Cl2B Cl 0.8443(13) 0.5069(16) 0.5393(12)
Cl1B Cl 0.6227(13) 0.481(2) 0.4847(14)
C65B C 0.7529(15) 0.542(3) 0.478(2)
H65C H 0.772088 0.620064 0.497659
H65D H 0.756999 0.520618 0.416106
Cl2C Cl 0.604(3) 0.461(3) 0.570(2)
Cl1C Cl 0.610(3) 0.569(3) 0.437(2)
C65C C 0.665(8) 0.493(10) 0.488(6)
H65E H 0.657447 0.426307 0.443569
H65F H 0.740711 0.533153 0.512830
Cl2D Cl 0.647(2) 0.4830(19) 0.531(2)
Cl1D Cl 0.855(2) 0.535(2) 0.4908(19)
C65D C 0.784(2) 0.537(6) 0.5723(15)
H65G H 0.803544 0.611604 0.609410
H65H H 0.804101 0.496439 0.609218

#END
