# Supplementary material for: C–C Coupling in sterically demanding porphyrin environments
Source: Beilstein J Org Chem. 2024 Nov 4;20:2784–98. doi: 10.3762/bjoc.20.234 (PMC11552435; doi:10.3762/bjoc.20.234)
Supplement: File 2 — Crystallographic information files for porphyrins 11 (tcd2100), 28 (tcd2038), 27 (tcd2036), 36 (tcd2056), 26 (tcd2017), 29 (tcd2127), 37 (tcd2277), 46 (tcd2153) and 33 (tcd2288). [file Beilstein_J_Org_Chem-20-2784-s002.zip › tcd2127.cif]

#######################################################################
#
#                 Cambridge Crystallographic Data Centre
#                                CCDC 
#
#######################################################################
#
# If this CIF has been generated from an entry in the Cambridge 
# Structural Database, then it will include bibliographic, chemical, 
# crystal, experimental, refinement or atomic coordinate data resulting 
# from the CCDC's data processing and validation procedures.
#
#######################################################################

data_tcd2127
_symmetry_cell_setting           tetragonal
_symmetry_space_group_name_H-M   'I -4'
_symmetry_Int_Tables_number      82
_space_group_name_Hall           'I -4'
loop_
_symmetry_equiv_pos_site_id
_symmetry_equiv_pos_as_xyz
1 x,y,z
2 y,-x,-z
3 -x,-y,z
4 -y,x,-z
5 1/2+x,1/2+y,1/2+z
6 1/2+y,1/2-x,1/2-z
7 1/2-x,1/2-y,1/2+z
8 1/2-y,1/2+x,1/2-z
_cell_length_a                   25.4518(8)
_cell_length_b                   25.4518(8)
_cell_length_c                   14.2061(5)
_cell_angle_alpha                90
_cell_angle_beta                 90
_cell_angle_gamma                90
_cell_volume                     9202.63
loop_
_atom_site_label
_atom_site_type_symbol
_atom_site_fract_x
_atom_site_fract_y
_atom_site_fract_z
Ni1 Ni 0.000000 0.000000 0.000000
O1 O 0.35643(15) 0.42320(15) -0.0236(3)
N1 N 0.07491(14) -0.00103(15) -0.0126(3)
C1 C 0.10459(16) -0.04496(17) -0.0301(3)
O2 O 0.41716(14) 0.36002(15) -0.0348(3)
C2 C 0.14949(17) -0.03057(18) -0.0883(3)
C3 C 0.14820(17) 0.02262(17) -0.0979(3)
C4 C 0.10375(16) 0.04151(17) -0.0440(3)
C5 C 0.09335(17) 0.09191(17) -0.0106(3)
C6 C 0.18508(19) -0.06694(18) -0.1424(3)
H6A H 0.195382 -0.096841 -0.101803
H6B H 0.217394 -0.047911 -0.160890
C7 C 0.1572(3) -0.0876(3) -0.2305(5)
H7A H 0.128485 -0.110971 -0.211867
H7B H 0.182357 -0.106974 -0.269514
H7C H 0.143039 -0.057936 -0.266474
C8 C 0.18042(18) 0.05457(17) -0.1672(3)
H8A H 0.193167 0.086978 -0.136114
H8B H 0.211396 0.033937 -0.187419
C9 C 0.1478(3) 0.0689(3) -0.2520(5)
H9A H 0.118579 0.091459 -0.232445
H9B H 0.134001 0.036892 -0.281118
H9C H 0.169761 0.087790 -0.297548
C10 C 0.13454(17) 0.13325(17) -0.0168(3)
C11 C 0.18369(17) 0.12532(17) 0.0253(3)
H11 H 0.190865 0.093190 0.056832
C12 C 0.22198(17) 0.16417(18) 0.0213(3)
H12 H 0.255212 0.158111 0.049799
C13 C 0.21249(18) 0.21173(18) -0.0236(3)
C14 C 0.16362(18) 0.21946(17) -0.0665(3)
H14 H 0.156522 0.251669 -0.097827
C15 C 0.12529(17) 0.18050(17) -0.0638(3)
H15 H 0.092540 0.186121 -0.094281
C16 C 0.25316(19) 0.25389(18) -0.0252(3)
C17 C 0.30603(18) 0.24242(19) -0.0429(3)
H17 H 0.316269 0.207163 -0.054977
C18 C 0.34336(18) 0.28151(19) -0.0432(3)
H18 H 0.379163 0.273069 -0.054537
C19 C 0.32879(19) 0.33325(19) -0.0268(3)
C20 C 0.2763(2) 0.34578(18) -0.0090(3)
H20 H 0.266244 0.381161 0.002376
C21 C 0.23916(18) 0.30631(19) -0.0082(4)
H21 H 0.203468 0.314802 0.004116
C22 C 0.3680(2) 0.3772(2) -0.0285(4)
C23 C 0.4566(2) 0.4008(2) -0.0351(5)
H23A H 0.454020 0.421020 -0.093606
H23B H 0.491550 0.384901 -0.030507
H23C H 0.450939 0.424246 0.018762
O1 O 0.42320(15) -0.35643(15) 0.0236(3)
N1 N -0.00103(15) -0.07491(14) 0.0126(3)
C1 C -0.04496(17) -0.10459(16) 0.0301(3)
O2 O 0.36002(15) -0.41716(14) 0.0348(3)
C2 C -0.03057(18) -0.14949(17) 0.0883(3)
C3 C 0.02262(17) -0.14820(17) 0.0979(3)
C4 C 0.04151(17) -0.10375(16) 0.0440(3)
C5 C 0.09191(17) -0.09335(17) 0.0106(3)
C6 C -0.06694(18) -0.18508(19) 0.1424(3)
H6A H -0.096841 -0.195382 0.101803
H6B H -0.047911 -0.217394 0.160890
C7 C -0.0876(3) -0.1572(3) 0.2305(5)
H7A H -0.110971 -0.128485 0.211867
H7B H -0.106974 -0.182357 0.269514
H7C H -0.057936 -0.143039 0.266474
C8 C 0.05457(17) -0.18042(18) 0.1672(3)
H8A H 0.086978 -0.193167 0.136114
H8B H 0.033937 -0.211396 0.187419
C9 C 0.0689(3) -0.1478(3) 0.2520(5)
H9A H 0.091459 -0.118579 0.232445
H9B H 0.036892 -0.134001 0.281118
H9C H 0.087790 -0.169761 0.297548
C10 C 0.13325(17) -0.13454(17) 0.0168(3)
C11 C 0.12532(17) -0.18369(17) -0.0253(3)
H11 H 0.093190 -0.190865 -0.056832
C12 C 0.16417(18) -0.22198(17) -0.0213(3)
H12 H 0.158111 -0.255212 -0.049799
C13 C 0.21173(18) -0.21249(18) 0.0236(3)
C14 C 0.21946(17) -0.16362(18) 0.0665(3)
H14 H 0.251669 -0.156522 0.097827
C15 C 0.18050(17) -0.12529(17) 0.0638(3)
H15 H 0.186121 -0.092540 0.094281
C16 C 0.25389(18) -0.25316(19) 0.0252(3)
C17 C 0.24242(19) -0.30603(18) 0.0429(3)
H17 H 0.207163 -0.316269 0.054977
C18 C 0.28151(19) -0.34336(18) 0.0432(3)
H18 H 0.273069 -0.379163 0.054537
C19 C 0.33325(19) -0.32879(19) 0.0268(3)
C20 C 0.34578(18) -0.2763(2) 0.0090(3)
H20 H 0.381161 -0.266244 -0.002376
C21 C 0.30631(19) -0.23916(18) 0.0082(4)
H21 H 0.314802 -0.203468 -0.004116
C22 C 0.3772(2) -0.3680(2) 0.0285(4)
C23 C 0.4008(2) -0.4566(2) 0.0351(5)
H23A H 0.421020 -0.454020 0.093606
H23B H 0.384901 -0.491550 0.030507
H23C H 0.424246 -0.450939 -0.018762
O1 O -0.42320(15) 0.35643(15) 0.0236(3)
N1 N 0.00103(15) 0.07491(14) 0.0126(3)
C1 C 0.04496(17) 0.10459(16) 0.0301(3)
O2 O -0.36002(15) 0.41716(14) 0.0348(3)
C2 C 0.03057(18) 0.14949(17) 0.0883(3)
C3 C -0.02262(17) 0.14820(17) 0.0979(3)
C4 C -0.04151(17) 0.10375(16) 0.0440(3)
C5 C -0.09191(17) 0.09335(17) 0.0106(3)
C6 C 0.06694(18) 0.18508(19) 0.1424(3)
H6A H 0.096841 0.195382 0.101803
H6B H 0.047911 0.217394 0.160890
C7 C 0.0876(3) 0.1572(3) 0.2305(5)
H7A H 0.110971 0.128485 0.211867
H7B H 0.106974 0.182357 0.269514
H7C H 0.057936 0.143039 0.266474
C8 C -0.05457(17) 0.18042(18) 0.1672(3)
H8A H -0.086978 0.193167 0.136114
H8B H -0.033937 0.211396 0.187419
C9 C -0.0689(3) 0.1478(3) 0.2520(5)
H9A H -0.091459 0.118579 0.232445
H9B H -0.036892 0.134001 0.281118
H9C H -0.087790 0.169761 0.297548
C10 C -0.13325(17) 0.13454(17) 0.0168(3)
C11 C -0.12532(17) 0.18369(17) -0.0253(3)
H11 H -0.093190 0.190865 -0.056832
C12 C -0.16417(18) 0.22198(17) -0.0213(3)
H12 H -0.158111 0.255212 -0.049799
C13 C -0.21173(18) 0.21249(18) 0.0236(3)
C14 C -0.21946(17) 0.16362(18) 0.0665(3)
H14 H -0.251669 0.156522 0.097827
C15 C -0.18050(17) 0.12529(17) 0.0638(3)
H15 H -0.186121 0.092540 0.094281
C16 C -0.25389(18) 0.25316(19) 0.0252(3)
C17 C -0.24242(19) 0.30603(18) 0.0429(3)
H17 H -0.207163 0.316269 0.054977
C18 C -0.28151(19) 0.34336(18) 0.0432(3)
H18 H -0.273069 0.379163 0.054537
C19 C -0.33325(19) 0.32879(19) 0.0268(3)
C20 C -0.34578(18) 0.2763(2) 0.0090(3)
H20 H -0.381161 0.266244 -0.002376
C21 C -0.30631(19) 0.23916(18) 0.0082(4)
H21 H -0.314802 0.203468 -0.004116
C22 C -0.3772(2) 0.3680(2) 0.0285(4)
C23 C -0.4008(2) 0.4566(2) 0.0351(5)
H23A H -0.421020 0.454020 0.093606
H23B H -0.384901 0.491550 0.030507
H23C H -0.424246 0.450939 -0.018762
O1 O -0.35643(15) -0.42320(15) -0.0236(3)
N1 N -0.07491(14) 0.00103(15) -0.0126(3)
C1 C -0.10459(16) 0.04496(17) -0.0301(3)
O2 O -0.41716(14) -0.36002(15) -0.0348(3)
C2 C -0.14949(17) 0.03057(18) -0.0883(3)
C3 C -0.14820(17) -0.02262(17) -0.0979(3)
C4 C -0.10375(16) -0.04151(17) -0.0440(3)
C5 C -0.09335(17) -0.09191(17) -0.0106(3)
C6 C -0.18508(19) 0.06694(18) -0.1424(3)
H6A H -0.195382 0.096841 -0.101803
H6B H -0.217394 0.047911 -0.160890
C7 C -0.1572(3) 0.0876(3) -0.2305(5)
H7A H -0.128485 0.110971 -0.211867
H7B H -0.182357 0.106974 -0.269514
H7C H -0.143039 0.057936 -0.266474
C8 C -0.18042(18) -0.05457(17) -0.1672(3)
H8A H -0.193167 -0.086978 -0.136114
H8B H -0.211396 -0.033937 -0.187419
C9 C -0.1478(3) -0.0689(3) -0.2520(5)
H9A H -0.118579 -0.091459 -0.232445
H9B H -0.134001 -0.036892 -0.281118
H9C H -0.169761 -0.087790 -0.297548
C10 C -0.13454(17) -0.13325(17) -0.0168(3)
C11 C -0.18369(17) -0.12532(17) 0.0253(3)
H11 H -0.190865 -0.093190 0.056832
C12 C -0.22198(17) -0.16417(18) 0.0213(3)
H12 H -0.255212 -0.158111 0.049799
C13 C -0.21249(18) -0.21173(18) -0.0236(3)
C14 C -0.16362(18) -0.21946(17) -0.0665(3)
H14 H -0.156522 -0.251669 -0.097827
C15 C -0.12529(17) -0.18050(17) -0.0638(3)
H15 H -0.092540 -0.186121 -0.094281
C16 C -0.25316(19) -0.25389(18) -0.0252(3)
C17 C -0.30603(18) -0.24242(19) -0.0429(3)
H17 H -0.316269 -0.207163 -0.054977
C18 C -0.34336(18) -0.28151(19) -0.0432(3)
H18 H -0.379163 -0.273069 -0.054537
C19 C -0.32879(19) -0.33325(19) -0.0268(3)
C20 C -0.2763(2) -0.34578(18) -0.0090(3)
H20 H -0.266244 -0.381161 0.002376
C21 C -0.23916(18) -0.30631(19) -0.0082(4)
H21 H -0.203468 -0.314802 0.004116
C22 C -0.3680(2) -0.3772(2) -0.0285(4)
C23 C -0.4566(2) -0.4008(2) -0.0351(5)
H23A H -0.454020 -0.421020 -0.093606
H23B H -0.491550 -0.384901 -0.030507
H23C H -0.450939 -0.424246 0.018762
Ni2 Ni 0.500000 0.000000 0.250000
N2 N 0.42552(15) 0.00379(16) 0.2378(3)
O3 O 0.14612(16) 0.42738(15) 0.2186(3)
O4 O 0.08699(15) 0.36318(16) 0.2109(3)
C24 C 0.39283(17) -0.03776(19) 0.2174(4)
C25 C 0.34997(18) -0.01974(19) 0.1577(3)
C26 C 0.35462(18) 0.03324(19) 0.1497(4)
C27 C 0.39953(18) 0.04862(18) 0.2058(4)
C28 C 0.3108(2) -0.05317(19) 0.1059(4)
H28A H 0.283216 -0.030423 0.078566
H28B H 0.293794 -0.077630 0.150684
C29 C 0.3373(3) -0.0848(2) 0.0269(4)
H29A H 0.358449 -0.061192 -0.012215
H29B H 0.310336 -0.101671 -0.011938
H29C H 0.360053 -0.111789 0.054602
C30 C 0.3233(2) 0.06769(19) 0.0838(4)
H30A H 0.330231 0.104948 0.099488
H30B H 0.285407 0.061052 0.094251
C31 C 0.3358(3) 0.0588(3) -0.0202(5)
H31A H 0.319324 0.086564 -0.057895
H31B H 0.322048 0.024557 -0.039868
H31C H 0.373898 0.059652 -0.029517
C32 C 0.41317(19) 0.09819(18) 0.2415(4)
C33 C 0.37275(18) 0.14065(17) 0.2374(4)
C34 C 0.38306(18) 0.18841(18) 0.1932(4)
H34 H 0.416790 0.194761 0.166923
C35 C 0.34446(19) 0.22681(18) 0.1872(3)
H35 H 0.352169 0.259070 0.156546
C36 C 0.29451(18) 0.21893(18) 0.2254(3)
C37 C 0.28456(18) 0.17059(18) 0.2693(3)
H37 H 0.250818 0.163875 0.295287
C38 C 0.32321(19) 0.13263(18) 0.2753(4)
H38 H 0.315688 0.100359 0.306135
C39 C 0.25361(17) 0.26028(17) 0.2219(3)
C40 C 0.26651(18) 0.31350(19) 0.2326(3)
H40 H 0.302202 0.323293 0.241294
C41 C 0.22827(18) 0.35190(18) 0.2306(4)
H41 H 0.237825 0.387766 0.237697
C42 C 0.17533(19) 0.33823(19) 0.2181(3)
C43 C 0.16224(19) 0.28533(19) 0.2095(3)
H43 H 0.126439 0.275407 0.203061
C44 C 0.20060(18) 0.24731(17) 0.2104(3)
H44 H 0.190910 0.211501 0.202984
C45 C 0.1358(2) 0.38123(19) 0.2157(4)
C46 C 0.0461(2) 0.4030(2) 0.2100(5)
H46A H 0.048079 0.422956 0.151156
H46B H 0.051110 0.426822 0.263462
H46C H 0.011680 0.386034 0.214887
N2 N 0.50379(16) 0.07448(15) 0.2622(3)
O3 O 0.92738(15) 0.35388(16) 0.2814(3)
O4 O 0.86318(16) 0.41301(15) 0.2891(3)
C24 C 0.46224(19) 0.10717(17) 0.2826(4)
C25 C 0.48026(19) 0.15003(18) 0.3423(3)
C26 C 0.53324(19) 0.14538(18) 0.3503(4)
C27 C 0.54862(18) 0.10047(18) 0.2942(4)
C28 C 0.44683(19) 0.1892(2) 0.3941(4)
H28A H 0.469577 0.216784 0.421434
H28B H 0.422370 0.206206 0.349316
C29 C 0.4152(2) 0.1627(3) 0.4731(4)
H29A H 0.438808 0.141551 0.512215
H29B H 0.398329 0.189664 0.511938
H29C H 0.388211 0.139947 0.445398
C30 C 0.56769(19) 0.1767(2) 0.4162(4)
H30A H 0.604948 0.169769 0.400512
H30B H 0.561052 0.214593 0.405749
C31 C 0.5588(3) 0.1642(3) 0.5202(5)
H31A H 0.586564 0.180676 0.557895
H31B H 0.524557 0.177952 0.539868
H31C H 0.559652 0.126102 0.529517
C32 C 0.59819(18) 0.08683(19) 0.2585(4)
C33 C 0.64065(17) 0.12725(18) 0.2626(4)
C34 C 0.68841(18) 0.11694(18) 0.3068(4)
H34 H 0.694761 0.083210 0.333077
C35 C 0.72681(18) 0.15554(19) 0.3128(3)
H35 H 0.759070 0.147831 0.343454
C36 C 0.71893(18) 0.20549(18) 0.2746(3)
C37 C 0.67059(18) 0.21544(18) 0.2307(3)
H37 H 0.663875 0.249182 0.204713
C38 C 0.63263(18) 0.17679(19) 0.2247(4)
H38 H 0.600359 0.184312 0.193865
C39 C 0.76028(17) 0.24639(17) 0.2781(3)
C40 C 0.81350(19) 0.23349(18) 0.2674(3)
H40 H 0.823293 0.197798 0.258706
C41 C 0.85190(18) 0.27173(18) 0.2694(4)
H41 H 0.887766 0.262175 0.262303
C42 C 0.83823(19) 0.32467(19) 0.2819(3)
C43 C 0.78533(19) 0.33776(19) 0.2905(3)
H43 H 0.775407 0.373561 0.296939
C44 C 0.74731(17) 0.29940(18) 0.2896(3)
H44 H 0.711501 0.309090 0.297016
C45 C 0.88123(19) 0.3642(2) 0.2843(4)
C46 C 0.9030(2) 0.4539(2) 0.2900(5)
H46A H 0.922956 0.451921 0.348844
H46B H 0.926822 0.448890 0.236538
H46C H 0.886034 0.488320 0.285113
N2 N 0.49621(16) -0.07448(15) 0.2622(3)
O3 O 0.07262(15) -0.35388(16) 0.2814(3)
O4 O 0.13682(16) -0.41301(15) 0.2891(3)
C24 C 0.53776(19) -0.10717(17) 0.2826(4)
C25 C 0.51974(19) -0.15003(18) 0.3423(3)
C26 C 0.46676(19) -0.14538(18) 0.3503(4)
C27 C 0.45138(18) -0.10047(18) 0.2942(4)
C28 C 0.55317(19) -0.1892(2) 0.3941(4)
H28A H 0.530423 -0.216784 0.421434
H28B H 0.577630 -0.206206 0.349316
C29 C 0.5848(2) -0.1627(3) 0.4731(4)
H29A H 0.561192 -0.141551 0.512215
H29B H 0.601671 -0.189664 0.511938
H29C H 0.611789 -0.139947 0.445398
C30 C 0.43231(19) -0.1767(2) 0.4162(4)
H30A H 0.395052 -0.169769 0.400512
H30B H 0.438948 -0.214593 0.405749
C31 C 0.4412(3) -0.1642(3) 0.5202(5)
H31A H 0.413436 -0.180676 0.557895
H31B H 0.475443 -0.177952 0.539868
H31C H 0.440348 -0.126102 0.529517
C32 C 0.40181(18) -0.08683(19) 0.2585(4)
C33 C 0.35935(17) -0.12725(18) 0.2626(4)
C34 C 0.31159(18) -0.11694(18) 0.3068(4)
H34 H 0.305239 -0.083210 0.333077
C35 C 0.27319(18) -0.15554(19) 0.3128(3)
H35 H 0.240930 -0.147831 0.343454
C36 C 0.28107(18) -0.20549(18) 0.2746(3)
C37 C 0.32941(18) -0.21544(18) 0.2307(3)
H37 H 0.336125 -0.249182 0.204713
C38 C 0.36737(18) -0.17679(19) 0.2247(4)
H38 H 0.399641 -0.184312 0.193865
C39 C 0.23972(17) -0.24639(17) 0.2781(3)
C40 C 0.18650(19) -0.23349(18) 0.2674(3)
H40 H 0.176707 -0.197798 0.258706
C41 C 0.14810(18) -0.27173(18) 0.2694(4)
H41 H 0.112234 -0.262175 0.262303
C42 C 0.16177(19) -0.32467(19) 0.2819(3)
C43 C 0.21467(19) -0.33776(19) 0.2905(3)
H43 H 0.224593 -0.373561 0.296939
C44 C 0.25269(17) -0.29940(18) 0.2896(3)
H44 H 0.288499 -0.309090 0.297016
C45 C 0.11877(19) -0.3642(2) 0.2843(4)
C46 C 0.0970(2) -0.4539(2) 0.2900(5)
H46A H 0.077044 -0.451921 0.348844
H46B H 0.073178 -0.448890 0.236538
H46C H 0.113966 -0.488320 0.285113
N2 N 0.57448(15) -0.00379(16) 0.2378(3)
O3 O 0.85388(16) -0.42738(15) 0.2186(3)
O4 O 0.91301(15) -0.36318(16) 0.2109(3)
C24 C 0.60717(17) 0.03776(19) 0.2174(4)
C25 C 0.65003(18) 0.01974(19) 0.1577(3)
C26 C 0.64538(18) -0.03324(19) 0.1497(4)
C27 C 0.60047(18) -0.04862(18) 0.2058(4)
C28 C 0.6892(2) 0.05317(19) 0.1059(4)
H28A H 0.716784 0.030423 0.078566
H28B H 0.706206 0.077630 0.150684
C29 C 0.6627(3) 0.0848(2) 0.0269(4)
H29A H 0.641551 0.061192 -0.012215
H29B H 0.689664 0.101671 -0.011938
H29C H 0.639947 0.111789 0.054602
C30 C 0.6767(2) -0.06769(19) 0.0838(4)
H30A H 0.669769 -0.104948 0.099488
H30B H 0.714593 -0.061052 0.094251
C31 C 0.6642(3) -0.0588(3) -0.0202(5)
H31A H 0.680676 -0.086564 -0.057895
H31B H 0.677952 -0.024557 -0.039868
H31C H 0.626102 -0.059652 -0.029517
C32 C 0.58683(19) -0.09819(18) 0.2415(4)
C33 C 0.62725(18) -0.14065(17) 0.2374(4)
C34 C 0.61694(18) -0.18841(18) 0.1932(4)
H34 H 0.583210 -0.194761 0.166923
C35 C 0.65554(19) -0.22681(18) 0.1872(3)
H35 H 0.647831 -0.259070 0.156546
C36 C 0.70549(18) -0.21893(18) 0.2254(3)
C37 C 0.71544(18) -0.17059(18) 0.2693(3)
H37 H 0.749182 -0.163875 0.295287
C38 C 0.67679(19) -0.13263(18) 0.2753(4)
H38 H 0.684312 -0.100359 0.306135
C39 C 0.74639(17) -0.26028(17) 0.2219(3)
C40 C 0.73349(18) -0.31350(19) 0.2326(3)
H40 H 0.697798 -0.323293 0.241294
C41 C 0.77173(18) -0.35190(18) 0.2306(4)
H41 H 0.762175 -0.387766 0.237697
C42 C 0.82467(19) -0.33823(19) 0.2181(3)
C43 C 0.83776(19) -0.28533(19) 0.2095(3)
H43 H 0.873561 -0.275407 0.203061
C44 C 0.79940(18) -0.24731(17) 0.2104(3)
H44 H 0.809090 -0.211501 0.202984
C45 C 0.8642(2) -0.38123(19) 0.2157(4)
C46 C 0.9539(2) -0.4030(2) 0.2100(5)
H46A H 0.951921 -0.422956 0.151156
H46B H 0.948890 -0.426822 0.263462
H46C H 0.988320 -0.386034 0.214887
Cl6 Cl 0.11753(8) 0.00687(7) 0.19529(16)
Cl7 Cl 0.18492(9) -0.05312(7) 0.31662(17)
Cl8 Cl 0.21451(10) 0.05130(11) 0.25922(16)
C49 C 0.1624(2) 0.0100(2) 0.2892(5)
D49 D 0.144053 0.024813 0.345532
C48A C 0.492(2) 0.0124(7) 0.0289(13)
H48A H 0.523398 0.025573 0.061056
H48B H 0.460706 0.023038 0.066847
Cl4A Cl 0.4942(7) -0.0569(5) 0.0244(8)
Cl5A Cl 0.4871(5) 0.0421(4) -0.0832(7)
C48A C 0.508(2) -0.0124(7) 0.0289(13)
H48A H 0.476602 -0.025573 0.061056
H48B H 0.539294 -0.023038 0.066847
Cl4A Cl 0.5058(7) 0.0569(5) 0.0244(8)
Cl5A Cl 0.5129(5) -0.0421(4) -0.0832(7)
Cl1B Cl 0.4359(4) 0.1722(5) -0.0850(8)
Cl2B Cl 0.5301(5) 0.1881(8) 0.0351(9)
Cl3B Cl 0.4950(4) 0.2546(4) -0.1136(10)
C47B C 0.5009(9) 0.1902(9) -0.0739(18)
D47B D 0.522535 0.169597 -0.119597
Cl1A Cl 0.42843(13) 0.16450(15) -0.0549(3)
Cl2A Cl 0.51583(17) 0.1430(3) 0.0558(3)
Cl3A Cl 0.50688(16) 0.24561(18) -0.0348(6)
C47A C 0.4959(4) 0.1778(4) -0.0470(8)
D47A D 0.514711 0.163988 -0.103682
C48B C 0.488(7) -0.023(4) 0.01(3)
H48C H 0.493941 -0.039434 -0.048878
H48D H 0.517662 -0.032329 0.054868
Cl4B Cl 0.428(4) -0.046(3) 0.062(6)
Cl5B Cl 0.486(5) 0.046(3) 0.000(7)

#END
