# Supplementary material for: C–C Coupling in sterically demanding porphyrin environments
Source: Beilstein J Org Chem. 2024 Nov 4;20:2784–98. doi: 10.3762/bjoc.20.234 (PMC11552435; doi:10.3762/bjoc.20.234)
Supplement: File 2 — Crystallographic information files for porphyrins 11 (tcd2100), 28 (tcd2038), 27 (tcd2036), 36 (tcd2056), 26 (tcd2017), 29 (tcd2127), 37 (tcd2277), 46 (tcd2153) and 33 (tcd2288). [file Beilstein_J_Org_Chem-20-2784-s002.zip › tcd2153.cif]

#######################################################################
#
#                 Cambridge Crystallographic Data Centre
#                                CCDC 
#
#######################################################################
#
# If this CIF has been generated from an entry in the Cambridge 
# Structural Database, then it will include bibliographic, chemical, 
# crystal, experimental, refinement or atomic coordinate data resulting 
# from the CCDC's data processing and validation procedures.
#
#######################################################################

data_tcd2153
_symmetry_cell_setting           tetragonal
_symmetry_space_group_name_H-M   'P 42/n'
_symmetry_Int_Tables_number      86
_space_group_name_Hall           '-P 4bc'
loop_
_symmetry_equiv_pos_site_id
_symmetry_equiv_pos_as_xyz
1 x,y,z
2 1/2-x,1/2-y,z
3 -y,1/2+x,1/2+z
4 1/2+y,-x,1/2+z
5 -x,-y,-z
6 1/2+x,1/2+y,-z
7 y,1/2-x,1/2-z
8 1/2-y,x,1/2-z
_cell_length_a                   18.4918(5)
_cell_length_b                   18.4918(5)
_cell_length_c                   13.3536(6)
_cell_angle_alpha                90
_cell_angle_beta                 90
_cell_angle_gamma                90
_cell_volume                     4566.22
loop_
_atom_site_label
_atom_site_type_symbol
_atom_site_fract_x
_atom_site_fract_y
_atom_site_fract_z
Ni1 Ni 0.750000 0.750000 0.750000
C1 C 0.6010(2) 0.7901(2) 0.7025(3)
B1 B 0.4750(2) 0.3443(2) 0.8440(3)
C2 C 0.5379(2) 0.7562(2) 0.6573(3)
C3 C 0.5432(2) 0.6841(2) 0.6752(3)
N004 N 0.64840(17) 0.73702(16) 0.7350(2)
C4 C 0.61157(19) 0.6723(2) 0.7262(3)
C5 C 0.6380(2) 0.6090(2) 0.7693(3)
C6 C 0.4842(2) 0.7909(2) 0.5871(3)
H6A H 0.465977 0.836262 0.617260
H6B H 0.442538 0.757966 0.577529
C7 C 0.5183(3) 0.8074(3) 0.4858(4)
H7A H 0.482068 0.829270 0.441682
H7B H 0.536236 0.762546 0.455758
H7C H 0.558670 0.841194 0.494949
C8 C 0.4898(2) 0.6284(2) 0.6381(4)
H8A H 0.487066 0.588243 0.686896
H8B H 0.441289 0.650774 0.633434
C9 C 0.5108(3) 0.5988(3) 0.5370(4)
H9A H 0.515566 0.638642 0.489131
H9B H 0.473496 0.565131 0.513749
H9C H 0.557115 0.573245 0.542521
C10 C 0.5889(2) 0.5446(2) 0.7813(3)
C11 C 0.5976(2) 0.4850(2) 0.7200(4)
H11 H 0.631042 0.486845 0.665981
C12 C 0.5575(3) 0.4221(2) 0.7369(4)
H12 H 0.564006 0.381635 0.694085
C13 C 0.5088(2) 0.4179(2) 0.8146(3)
C14 C 0.4980(2) 0.4797(2) 0.8732(3)
H14 H 0.463387 0.478583 0.925718
C15 C 0.5371(2) 0.5429(2) 0.8561(3)
H15 H 0.528297 0.584651 0.895665
O1A O 0.4855(5) 0.2824(3) 0.7910(6)
O2A O 0.4329(11) 0.3359(6) 0.9268(11)
C16A C 0.4480(5) 0.2241(4) 0.8439(6)
C17A C 0.4280(6) 0.2585(5) 0.9462(7)
C18A C 0.4979(6) 0.1598(5) 0.8472(9)
H18A H 0.503258 0.139789 0.779669
H18B H 0.477495 0.122872 0.891654
H18C H 0.545271 0.174877 0.872495
C19A C 0.3824(5) 0.2053(6) 0.7814(8)
H19A H 0.350848 0.247775 0.776080
H19B H 0.355853 0.165687 0.813397
H19C H 0.397884 0.190397 0.714383
C20A C 0.4819(8) 0.2452(6) 1.0274(8)
H20A H 0.530800 0.246766 0.999310
H20B H 0.473153 0.197480 1.057033
H20C H 0.476947 0.282467 1.079040
C21A C 0.3538(7) 0.2423(6) 0.9857(10)
H21A H 0.347675 0.265312 1.051224
H21B H 0.347851 0.189885 0.992467
H21C H 0.317458 0.261152 0.939071
C1 C 0.7901(2) 0.8990(2) 0.7975(3)
B1 B 0.3443(2) 1.0250(2) 0.6560(3)
C2 C 0.7562(2) 0.9621(2) 0.8427(3)
C3 C 0.6841(2) 0.9568(2) 0.8248(3)
N004 N 0.73702(16) 0.85160(17) 0.7650(2)
C4 C 0.6723(2) 0.88843(19) 0.7738(3)
C5 C 0.6090(2) 0.8620(2) 0.7307(3)
C6 C 0.7909(2) 1.0158(2) 0.9129(3)
H6A H 0.836262 1.034023 0.882740
H6B H 0.757966 1.057462 0.922471
C7 C 0.8074(3) 0.9817(3) 1.0142(4)
H7A H 0.829270 1.017932 1.058318
H7B H 0.762546 0.963764 1.044242
H7C H 0.841194 0.941330 1.005051
C8 C 0.6284(2) 1.0102(2) 0.8619(4)
H8A H 0.588243 1.012934 0.813104
H8B H 0.650774 1.058711 0.866566
C9 C 0.5988(3) 0.9892(3) 0.9630(4)
H9A H 0.638642 0.984434 1.010869
H9B H 0.565131 1.026504 0.986251
H9C H 0.573245 0.942885 0.957479
C10 C 0.5446(2) 0.9111(2) 0.7187(3)
C11 C 0.4850(2) 0.9024(2) 0.7800(4)
H11 H 0.486845 0.868958 0.834019
C12 C 0.4221(2) 0.9425(3) 0.7631(4)
H12 H 0.381635 0.935994 0.805915
C13 C 0.4179(2) 0.9912(2) 0.6854(3)
C14 C 0.4797(2) 1.0020(2) 0.6268(3)
H14 H 0.478583 1.036613 0.574282
C15 C 0.5429(2) 0.9629(2) 0.6439(3)
H15 H 0.584651 0.971703 0.604335
O1A O 0.2824(3) 1.0145(5) 0.7090(6)
O2A O 0.3359(6) 1.0671(11) 0.5732(11)
C16A C 0.2241(4) 1.0520(5) 0.6561(6)
C17A C 0.2585(5) 1.0720(6) 0.5538(7)
C18A C 0.1598(5) 1.0021(6) 0.6528(9)
H18A H 0.139789 0.996742 0.720331
H18B H 0.122872 1.022505 0.608346
H18C H 0.174877 0.954729 0.627505
C19A C 0.2053(6) 1.1176(5) 0.7186(8)
H19A H 0.247775 1.149152 0.723920
H19B H 0.165687 1.144147 0.686603
H19C H 0.190397 1.102116 0.785617
C20A C 0.2452(6) 1.0181(8) 0.4726(8)
H20A H 0.246766 0.969200 0.500690
H20B H 0.197480 1.026847 0.442967
H20C H 0.282467 1.023053 0.420960
C21A C 0.2423(6) 1.1462(7) 0.5143(10)
H21A H 0.265312 1.152325 0.448776
H21B H 0.189885 1.152149 0.507533
H21C H 0.261152 1.182542 0.560929
C1 C 0.7099(2) 0.6010(2) 0.7975(3)
B1 B 1.1557(2) 0.4750(2) 0.6560(3)
C2 C 0.7438(2) 0.5379(2) 0.8427(3)
C3 C 0.8159(2) 0.5432(2) 0.8248(3)
N004 N 0.76298(16) 0.64840(17) 0.7650(2)
C4 C 0.8277(2) 0.61157(19) 0.7738(3)
C5 C 0.8910(2) 0.6380(2) 0.7307(3)
C6 C 0.7091(2) 0.4842(2) 0.9129(3)
H6A H 0.663738 0.465977 0.882740
H6B H 0.742034 0.442538 0.922471
C7 C 0.6926(3) 0.5183(3) 1.0142(4)
H7A H 0.670730 0.482068 1.058318
H7B H 0.737454 0.536236 1.044242
H7C H 0.658806 0.558670 1.005051
C8 C 0.8716(2) 0.4898(2) 0.8619(4)
H8A H 0.911757 0.487066 0.813104
H8B H 0.849226 0.441289 0.866566
C9 C 0.9012(3) 0.5108(3) 0.9630(4)
H9A H 0.861358 0.515566 1.010869
H9B H 0.934869 0.473496 0.986251
H9C H 0.926755 0.557115 0.957479
C10 C 0.9554(2) 0.5889(2) 0.7187(3)
C11 C 1.0150(2) 0.5976(2) 0.7800(4)
H11 H 1.013155 0.631042 0.834019
C12 C 1.0779(2) 0.5575(3) 0.7631(4)
H12 H 1.118365 0.564006 0.805915
C13 C 1.0821(2) 0.5088(2) 0.6854(3)
C14 C 1.0203(2) 0.4980(2) 0.6268(3)
H14 H 1.021417 0.463387 0.574282
C15 C 0.9571(2) 0.5371(2) 0.6439(3)
H15 H 0.915349 0.528297 0.604335
O1A O 1.2176(3) 0.4855(5) 0.7090(6)
O2A O 1.1641(6) 0.4329(11) 0.5732(11)
C16A C 1.2759(4) 0.4480(5) 0.6561(6)
C17A C 1.2415(5) 0.4280(6) 0.5538(7)
C18A C 1.3402(5) 0.4979(6) 0.6528(9)
H18A H 1.360211 0.503258 0.720331
H18B H 1.377128 0.477495 0.608346
H18C H 1.325123 0.545271 0.627505
C19A C 1.2947(6) 0.3824(5) 0.7186(8)
H19A H 1.252225 0.350848 0.723920
H19B H 1.334313 0.355853 0.686603
H19C H 1.309603 0.397884 0.785617
C20A C 1.2548(6) 0.4819(8) 0.4726(8)
H20A H 1.253234 0.530800 0.500690
H20B H 1.302520 0.473153 0.442967
H20C H 1.217533 0.476947 0.420960
C21A C 1.2577(6) 0.3538(7) 0.5143(10)
H21A H 1.234688 0.347675 0.448776
H21B H 1.310115 0.347851 0.507533
H21C H 1.238848 0.317458 0.560929
C1 C 0.8990(2) 0.7099(2) 0.7025(3)
B1 B 1.0250(2) 1.1557(2) 0.8440(3)
C2 C 0.9621(2) 0.7438(2) 0.6573(3)
C3 C 0.9568(2) 0.8159(2) 0.6752(3)
N004 N 0.85160(17) 0.76298(16) 0.7350(2)
C4 C 0.88843(19) 0.8277(2) 0.7262(3)
C5 C 0.8620(2) 0.8910(2) 0.7693(3)
C6 C 1.0158(2) 0.7091(2) 0.5871(3)
H6A H 1.034023 0.663738 0.617260
H6B H 1.057462 0.742034 0.577529
C7 C 0.9817(3) 0.6926(3) 0.4858(4)
H7A H 1.017932 0.670730 0.441682
H7B H 0.963764 0.737454 0.455758
H7C H 0.941330 0.658806 0.494949
C8 C 1.0102(2) 0.8716(2) 0.6381(4)
H8A H 1.012934 0.911757 0.686896
H8B H 1.058711 0.849226 0.633434
C9 C 0.9892(3) 0.9012(3) 0.5370(4)
H9A H 0.984434 0.861358 0.489131
H9B H 1.026504 0.934869 0.513749
H9C H 0.942885 0.926755 0.542521
C10 C 0.9111(2) 0.9554(2) 0.7813(3)
C11 C 0.9024(2) 1.0150(2) 0.7200(4)
H11 H 0.868958 1.013155 0.665981
C12 C 0.9425(3) 1.0779(2) 0.7369(4)
H12 H 0.935994 1.118365 0.694085
C13 C 0.9912(2) 1.0821(2) 0.8146(3)
C14 C 1.0020(2) 1.0203(2) 0.8732(3)
H14 H 1.036613 1.021417 0.925718
C15 C 0.9629(2) 0.9571(2) 0.8561(3)
H15 H 0.971703 0.915349 0.895665
O1A O 1.0145(5) 1.2176(3) 0.7910(6)
O2A O 1.0671(11) 1.1641(6) 0.9268(11)
C16A C 1.0520(5) 1.2759(4) 0.8439(6)
C17A C 1.0720(6) 1.2415(5) 0.9462(7)
C18A C 1.0021(6) 1.3402(5) 0.8472(9)
H18A H 0.996742 1.360211 0.779669
H18B H 1.022505 1.377128 0.891654
H18C H 0.954729 1.325123 0.872495
C19A C 1.1176(5) 1.2947(6) 0.7814(8)
H19A H 1.149152 1.252225 0.776080
H19B H 1.144147 1.334313 0.813397
H19C H 1.102116 1.309603 0.714383
C20A C 1.0181(8) 1.2548(6) 1.0274(8)
H20A H 0.969200 1.253234 0.999310
H20B H 1.026847 1.302520 1.057033
H20C H 1.023053 1.217533 1.079040
C21A C 1.1462(7) 1.2577(6) 0.9857(10)
H21A H 1.152325 1.234688 1.051224
H21B H 1.152149 1.310115 0.992467
H21C H 1.182542 1.238848 0.939071
O1B O 0.4949(8) 0.2792(4) 0.8032(9)
O2B O 0.4322(17) 0.3344(9) 0.9260(17)
C16B C 0.4699(8) 0.2209(7) 0.8671(12)
C17B C 0.4091(8) 0.2589(8) 0.9273(11)
C18B C 0.5346(9) 0.2008(9) 0.9311(12)
H18D H 0.575318 0.187730 0.887703
H18E H 0.522205 0.159673 0.973978
H18F H 0.548263 0.242197 0.972966
C19B C 0.4470(10) 0.1566(7) 0.8049(11)
H19D H 0.404954 0.169638 0.764172
H19E H 0.434381 0.116276 0.849268
H19F H 0.486965 0.142092 0.761053
C20B C 0.4016(13) 0.2374(8) 1.0333(11)
H20D H 0.446398 0.248580 1.069251
H20E H 0.391989 0.185376 1.037231
H20F H 0.361339 0.264025 1.063675
C21B C 0.3370(8) 0.2567(9) 0.8763(14)
H21D H 0.303337 0.288978 0.911022
H21E H 0.318183 0.207179 0.877725
H21F H 0.342451 0.272464 0.806593
C23B C 0.7677(7) 0.2897(7) 0.6568(9)
B2B B 0.7407(8) 0.2560(9) 0.5026(7)
O3B O 0.6991(8) 0.2140(8) 0.5575(10)
O4B O 0.7781(8) 0.3078(8) 0.5447(10)
C22B C 0.7251(8) 0.2158(7) 0.6617(8)
C24B C 0.6548(9) 0.2180(10) 0.7181(12)
H24A H 0.664562 0.219438 0.790176
H24B H 0.627598 0.261307 0.698631
H24C H 0.626361 0.174810 0.702171
C25B C 0.7703(11) 0.1476(8) 0.6896(14)
H25A H 0.799585 0.132844 0.631955
H25B H 0.737527 0.108069 0.708114
H25C H 0.802009 0.158806 0.746229
C26B C 0.7436(12) 0.3442(9) 0.7346(13)
H26A H 0.690747 0.347603 0.734474
H26B H 0.760244 0.328720 0.800933
H26C H 0.764378 0.391664 0.718883
C27B C 0.8484(7) 0.2839(11) 0.6559(13)
H27A H 0.864973 0.273113 0.587834
H27B H 0.863534 0.244944 0.701134
H27C H 0.869570 0.329687 0.678301
C22A C 0.7335(7) 0.2093(7) 0.7097(10)
B2A B 0.7415(13) 0.2590(15) 0.8737(8)
O3A O 0.7080(10) 0.2122(12) 0.8114(11)
O4A O 0.7976(11) 0.2945(12) 0.8255(12)
C23A C 0.8055(7) 0.2595(8) 0.7238(10)
C24A C 0.6871(9) 0.2521(10) 0.6517(12)
H24D H 0.636980 0.236686 0.662528
H24E H 0.699426 0.246605 0.580700
H24F H 0.692327 0.302924 0.671162
C25A C 0.7531(11) 0.1354(8) 0.6744(18)
H25D H 0.786283 0.112963 0.722449
H25E H 0.776731 0.138767 0.608825
H25F H 0.709280 0.105970 0.668616
C26A C 0.8341(11) 0.2937(11) 0.6428(15)
H26D H 0.833864 0.260763 0.585262
H26E H 0.805169 0.336599 0.627154
H26F H 0.883932 0.308256 0.657580
C27A C 0.8670(8) 0.2115(12) 0.7628(18)
H27D H 0.880673 0.227088 0.830328
H27E H 0.908861 0.215648 0.718133
H27F H 0.850784 0.161063 0.764832

#END
