# Supplementary material for: C–C Coupling in sterically demanding porphyrin environments
Source: Beilstein J Org Chem. 2024 Nov 4;20:2784–98. doi: 10.3762/bjoc.20.234 (PMC11552435; doi:10.3762/bjoc.20.234)
Supplement: File 2 — Crystallographic information files for porphyrins 11 (tcd2100), 28 (tcd2038), 27 (tcd2036), 36 (tcd2056), 26 (tcd2017), 29 (tcd2127), 37 (tcd2277), 46 (tcd2153) and 33 (tcd2288). [file Beilstein_J_Org_Chem-20-2784-s002.zip › tcd2277.cif]

#######################################################################
#
#                 Cambridge Crystallographic Data Centre
#                                CCDC 
#
#######################################################################
#
# If this CIF has been generated from an entry in the Cambridge 
# Structural Database, then it will include bibliographic, chemical, 
# crystal, experimental, refinement or atomic coordinate data resulting 
# from the CCDC's data processing and validation procedures.
#
#######################################################################

data_tcd2277
_symmetry_cell_setting           triclinic
_symmetry_space_group_name_H-M   'P -1'
_symmetry_Int_Tables_number      2
_space_group_name_Hall           '-P 1'
loop_
_symmetry_equiv_pos_site_id
_symmetry_equiv_pos_as_xyz
1 x,y,z
2 -x,-y,-z
_cell_length_a                   16.4989(7)
_cell_length_b                   17.3045(8)
_cell_length_c                   18.3343(8)
_cell_angle_alpha                100.065(2)
_cell_angle_beta                 102.770(2)
_cell_angle_gamma                95.298(2)
_cell_volume                     4979.53
loop_
_atom_site_label
_atom_site_type_symbol
_atom_site_fract_x
_atom_site_fract_y
_atom_site_fract_z
Ni1 Ni 0.63921(8) 0.62243(7) 0.39798(6)
C1 C 0.5533(5) 0.4981(5) 0.2689(4)
C2 C 0.5227(6) 0.4910(5) 0.1877(4)
C3 C 0.5030(6) 0.5650(6) 0.1781(4)
C4 C 0.5198(5) 0.6150(5) 0.2522(4)
C5 C 0.4977(5) 0.6888(5) 0.2725(4)
C6 C 0.5366(6) 0.7384(5) 0.3423(5)
C7 C 0.5189(7) 0.8163(6) 0.3751(5)
C8 C 0.5865(8) 0.8512(6) 0.4308(5)
C9 C 0.6477(7) 0.7939(6) 0.4335(5)
C10 C 0.7316(8) 0.8086(6) 0.4713(5)
C11 C 0.7761(7) 0.7430(6) 0.4835(5)
C12 C 0.8648(6) 0.7451(7) 0.5181(5)
C13 C 0.8740(6) 0.6764(6) 0.5429(5)
C14 C 0.7904(5) 0.6296(5) 0.5189(5)
C15 C 0.7641(5) 0.5585(5) 0.5391(4)
C16 C 0.6889(5) 0.5111(5) 0.4952(4)
C17 C 0.6504(5) 0.4400(5) 0.5108(5)
C18 C 0.5954(5) 0.4015(5) 0.4422(5)
C19 C 0.5979(5) 0.4510(5) 0.3873(4)
C20 C 0.5627(5) 0.4368(5) 0.3086(4)
N21 N 0.5592(4) 0.5754(4) 0.3061(3)
N22 N 0.6120(5) 0.7252(4) 0.3844(4)
N23 N 0.7341(4) 0.6685(4) 0.4776(4)
N24 N 0.6503(4) 0.5196(4) 0.4224(3)
C45 C 0.5233(7) 0.4229(5) 0.1238(4)
H45A H 0.498989 0.372969 0.134751
H45B H 0.487987 0.431277 0.075391
C46 C 0.6106(8) 0.4157(7) 0.1149(6)
H46A H 0.610078 0.367024 0.078235
H46B H 0.647227 0.413956 0.164370
H46C H 0.631481 0.461527 0.096236
C47 C 0.4775(8) 0.5902(6) 0.1006(5)
H47A H 0.430161 0.621563 0.099839
H47B H 0.459700 0.542891 0.058824
C48 C 0.5558(8) 0.6412(7) 0.0903(5)
H48A H 0.539865 0.663979 0.044689
H48B H 0.599616 0.607652 0.084434
H48C H 0.577118 0.683944 0.135212
C69 C 0.4386(7) 0.8506(6) 0.3602(5)
H69A H 0.451120 0.909061 0.375468
H69B H 0.412572 0.837309 0.304722
C70 C 0.3775(9) 0.8223(8) 0.4012(7)
H70A H 0.342571 0.773939 0.369778
H70B H 0.341857 0.863243 0.411140
H70C H 0.407698 0.811027 0.449689
C71 C 0.5911(9) 0.9277(5) 0.4880(5)
H71A H 0.543564 0.955948 0.469665
H71B H 0.643830 0.962423 0.492293
C72 C 0.5881(12) 0.9105(8) 0.5674(6)
H72A H 0.529661 0.896675 0.568921
H72B H 0.613593 0.957616 0.606780
H72C H 0.619257 0.866172 0.576776
C79 C 0.8450(8) 1.0544(8) 0.4063(8)
C81 C 0.7831(5) 1.1633(4) 0.4692(3)
H81 H 0.773932 1.132116 0.505185
C80 C 0.8208(3) 1.1318(3) 0.4091(3)
C82 C 0.7601(4) 1.2373(4) 0.4756(4)
H82 H 0.734694 1.256957 0.515470
C83 C 0.7741(4) 1.2856(3) 0.4226(4)
H83 H 0.758275 1.337289 0.427923
C84 C 0.8097(4) 1.2582(3) 0.3648(4)
H84 H 0.818839 1.291186 0.330245
C85 C 0.8337(3) 1.1800(3) 0.3552(3)
C86 C 0.8699(4) 1.1499(3) 0.2959(3)
H86 H 0.878404 1.181640 0.260138
C87 C 0.8938(3) 1.0738(3) 0.2881(3)
C88 C 0.9315(4) 1.0423(4) 0.2279(4)
H88 H 0.940523 1.073443 0.191876
C89 C 0.9545(5) 0.9682(4) 0.2217(4)
H89 H 0.979971 0.948537 0.181796
C90 C 0.9405(5) 0.9200(4) 0.2746(5)
H90 H 0.956286 0.868246 0.269287
C91 C 0.9048(5) 0.9473(3) 0.3325(5)
H91 H 0.895715 0.914357 0.367058
C92 C 0.8808(3) 1.0255(3) 0.3420(3)
C93 C 0.9356(7) 0.8046(8) 0.5175(7)
H93A H 0.984382 0.803693 0.559739
H93B H 0.918715 0.858318 0.524544
C94 C 0.9598(8) 0.7840(10) 0.4387(9)
H94A H 0.956724 0.829851 0.414070
H94B H 0.920724 0.738817 0.405777
H94C H 1.017027 0.770337 0.447241
C95 C 0.9563(8) 0.6561(8) 0.5786(7)
H95A H 0.995528 0.705564 0.601696
H95B H 0.950114 0.628035 0.620093
C96 C 0.9925(7) 0.6059(8) 0.5240(7)
H96A H 0.949271 0.563301 0.492301
H96B H 1.038891 0.582975 0.551979
H96C H 1.013465 0.638111 0.491335
C97 C 0.8166(3) 0.5324(4) 0.6038(3)
C102 C 0.8311(4) 0.5779(3) 0.6770(4)
H102 H 0.806433 0.625214 0.685125
C101 C 0.8816(4) 0.5543(4) 0.7382(3)
C100 C 0.9176(4) 0.4851(4) 0.7262(3)
H100 H 0.952144 0.468955 0.768095
C99 C 0.9031(4) 0.4395(3) 0.6531(4)
H99 H 0.927733 0.392259 0.644915
C98 C 0.8526(4) 0.4632(4) 0.5918(3)
H98 H 0.842671 0.432039 0.541840
C117 C 0.6551(5) 0.4166(5) 0.5861(5)
H11A H 0.714339 0.414474 0.610896
H11B H 0.623607 0.362999 0.577930
C118 C 0.6190(5) 0.4746(5) 0.6382(4)
H11C H 0.563453 0.482943 0.610754
H11D H 0.656228 0.525179 0.654075
H11E H 0.614123 0.453148 0.683288
C119 C 0.5372(5) 0.3256(5) 0.4322(5)
H11F H 0.564793 0.291752 0.465720
H11G H 0.525947 0.296505 0.378744
C120 C 0.4541(6) 0.3418(5) 0.4517(5)
H12A H 0.427528 0.376785 0.419802
H12B H 0.464680 0.367284 0.505620
H12C H 0.416958 0.291663 0.442071
C27B C 0.5816(6) 0.2335(8) 0.2142(7)
H27B H 0.621684 0.202617 0.198502
C25B C 0.5491(8) 0.3537(7) 0.2832(7)
C26B C 0.6078(7) 0.3084(8) 0.2603(7)
H26B H 0.665754 0.328659 0.276078
C28B C 0.4968(6) 0.2039(6) 0.1911(6)
H28B H 0.478878 0.152728 0.159608
C29B C 0.4381(6) 0.2492(5) 0.2140(5)
C30B C 0.4643(7) 0.3241(6) 0.2601(6)
H30B H 0.424170 0.354983 0.275781
C31B C 0.3573(6) 0.2015(5) 0.1576(5)
C32B C 0.3403(6) 0.1714(5) 0.0789(5)
C33B C 0.4046(7) 0.1721(7) 0.0378(5)
H33B H 0.460612 0.193711 0.064175
C34B C 0.3867(8) 0.1424(8) -0.0385(5)
H34B H 0.430339 0.142858 -0.064793
C35B C 0.3030(9) 0.1106(9) -0.0794(5)
H35B H 0.291121 0.090496 -0.132852
C36B C 0.2400(8) 0.1088(8) -0.0428(5)
H36B H 0.184516 0.087582 -0.070905
C37B C 0.2562(7) 0.1384(6) 0.0379(5)
C39B C 0.2098(6) 0.1668(7) 0.1560(7)
C40B C 0.1455(7) 0.1661(10) 0.1972(8)
H40B H 0.089488 0.144523 0.170810
C41B C 0.1634(8) 0.1958(11) 0.2735(8)
H41B H 0.119855 0.195297 0.299800
C42B C 0.2471(9) 0.2275(10) 0.3144(7)
H42B H 0.258982 0.247647 0.367781
C43B C 0.3101(8) 0.2294(8) 0.2777(5)
H43B H 0.365655 0.250605 0.305903
C44B C 0.2939(6) 0.1999(6) 0.1970(5)
C38B C 0.1912(16) 0.1349(14) 0.0814(13)
H38B H 0.135904 0.110012 0.056359
C49B C 0.4512(9) 0.7302(10) 0.2176(8)
C50B C 0.4795(8) 0.7927(10) 0.1872(9)
H50B H 0.537603 0.812443 0.199820
C51B C 0.4228(10) 0.8265(9) 0.1383(9)
H51B H 0.442137 0.869225 0.117540
C52B C 0.3378(9) 0.7976(10) 0.1198(9)
H52B H 0.299039 0.820702 0.086394
C53B C 0.3095(8) 0.7351(10) 0.1502(9)
C54B C 0.3662(10) 0.7014(9) 0.1990(9)
H54B H 0.346870 0.658614 0.219809
C60B C 0.0323(9) 0.7076(10) 0.2080(8)
H60B H -0.026252 0.689862 0.193504
C55B C 0.2212(7) 0.6943(8) 0.1275(6)
C56B C 0.1712(7) 0.7140(7) 0.1784(6)
C57B C 0.2052(9) 0.7606(8) 0.2538(6)
H57B H 0.263698 0.778520 0.270371
C58B C 0.1549(11) 0.7793(9) 0.3018(7)
H58B H 0.178487 0.810387 0.351459
C59B C 0.0670(11) 0.7528(10) 0.2785(8)
H59B H 0.032401 0.766882 0.312508
C61B C 0.0829(7) 0.6864(8) 0.1553(6)
C62B C 0.0485(6) 0.6400(9) 0.0824(7)
H62B H -0.009988 0.621564 0.067254
C63B C 0.0985(7) 0.6203(8) 0.0314(6)
C64B C 0.0645(8) 0.5738(11) -0.0440(6)
H64B H 0.005992 0.555888 -0.060577
C65B C 0.1148(10) 0.5551(11) -0.0920(6)
H65B H 0.091208 0.523962 -0.141604
C66B C 0.2028(10) 0.5815(11) -0.0687(7)
H66B H 0.237379 0.567465 -0.102669
C67B C 0.2374(8) 0.6267(10) 0.0018(7)
H67B H 0.295946 0.644514 0.016342
C68B C 0.1869(7) 0.6479(8) 0.0545(6)
C73B C 0.7968(12) 0.8793(8) 0.4941(8)
C78B C 0.8051(12) 0.9252(9) 0.4404(7)
H78B H 0.776435 0.906632 0.388409
C77B C 0.8554(12) 0.9983(9) 0.4629(8)
C76B C 0.8974(13) 1.0256(8) 0.5390(9)
H76B H 0.931808 1.075539 0.554291
C75B C 0.8891(13) 0.9797(10) 0.5927(7)
H75B H 0.917810 0.998274 0.644701
C74B C 0.8388(13) 0.9066(10) 0.5703(7)
H74B H 0.833126 0.875186 0.606966
C12B C 0.7755(8) 0.5623(9) 0.8358(8)
H12E H 0.760104 0.527493 0.787275
C10B C 0.9150(8) 0.6042(7) 0.8148(5)
C11B C 0.8569(7) 0.6085(6) 0.8604(5)
C13B C 0.7200(7) 0.5676(10) 0.8808(9)
H13B H 0.666111 0.536899 0.863341
C14B C 0.7424(8) 0.6189(10) 0.9541(9)
H14B H 0.703360 0.621704 0.985335
C15B C 0.8189(9) 0.6638(9) 0.9798(7)
H15B H 0.832829 0.697448 1.028894
C16B C 0.8791(7) 0.6610(6) 0.9339(5)
C17B C 0.9581(8) 0.7070(7) 0.9585(5)
H17B H 0.972609 0.741794 1.006959
C18B C 1.0161(7) 0.7027(6) 0.9129(5)
C19B C 1.0977(7) 0.7489(8) 0.9375(7)
H19B H 1.113222 0.783698 0.986000
C20B C 1.1531(7) 0.7437(9) 0.8925(9)
H20B H 1.207011 0.774299 0.909910
C21B C 1.1307(8) 0.6923(9) 0.8191(8)
H21B H 1.169666 0.689502 0.787875
C22B C 1.0541(8) 0.6475(9) 0.7934(7)
H22B H 1.040138 0.613846 0.744286
C23B C 0.9941(7) 0.6502(6) 0.8394(5)
C15A C 0.7754(8) 0.6383(8) 0.9801(7)
H15A H 0.781013 0.670553 1.028996
C10A C 0.8893(7) 0.6115(7) 0.8239(6)
C11A C 0.8284(6) 0.6008(6) 0.8649(5)
C12A C 0.7555(7) 0.5421(8) 0.8354(7)
H12D H 0.747570 0.509455 0.786337
C13A C 0.6977(7) 0.5326(8) 0.8769(8)
H13A H 0.650146 0.493221 0.856637
C14A C 0.7079(8) 0.5812(9) 0.9506(8)
H14A H 0.667367 0.573649 0.979158
C16A C 0.8381(7) 0.6505(6) 0.9386(5)
C17A C 0.9082(7) 0.7088(6) 0.9681(5)
H17A H 0.914564 0.741673 1.016782
C18A C 0.9692(6) 0.7196(6) 0.9270(6)
C19A C 1.0420(8) 0.7783(7) 0.9565(8)
H19A H 1.049905 0.810930 1.005579
C20A C 1.0997(7) 0.7877(8) 0.9150(9)
H20A H 1.147326 0.827074 0.935254
C21A C 1.0895(7) 0.7392(9) 0.8413(9)
H21A H 1.130121 0.746746 0.812750
C22A C 1.0221(8) 0.6821(9) 0.8117(8)
H22A H 1.016399 0.649803 0.762844
C23A C 0.9595(6) 0.6699(6) 0.8533(6)
C27A C 0.5654(4) 0.2201(5) 0.2366(4)
H27A H 0.606020 0.184560 0.239537
C25A C 0.5301(4) 0.3523(4) 0.2645(3)
C26A C 0.5894(4) 0.3002(5) 0.2688(4)
H26A H 0.646442 0.319269 0.293715
C28A C 0.4820(4) 0.1922(3) 0.2001(3)
H28A H 0.465582 0.137509 0.178081
C29A C 0.4227(4) 0.2443(3) 0.1957(2)
C30A C 0.4467(4) 0.3243(3) 0.2279(3)
H30A H 0.406069 0.359928 0.224922
C31A C 0.3349(4) 0.2099(3) 0.1542(3)
C32A C 0.3109(4) 0.1897(3) 0.0743(3)
C33A C 0.3710(5) 0.1881(4) 0.0287(3)
H33A H 0.429083 0.201323 0.052868
C34A C 0.3464(6) 0.1682(5) -0.0487(3)
H34A H 0.387229 0.166893 -0.078041
C35A C 0.2595(6) 0.1491(6) -0.0862(3)
H35A H 0.242976 0.135741 -0.140368
C36A C 0.2003(5) 0.1498(5) -0.0453(3)
H36A H 0.142718 0.137085 -0.071172
C37A C 0.2235(4) 0.1694(4) 0.0366(3)
C38A C 0.1640(4) 0.1700(5) 0.0804(4)
H38A H 0.106211 0.156376 0.055468
C39A C 0.1880(4) 0.1903(5) 0.1602(4)
C40A C 0.1279(4) 0.1918(6) 0.2058(5)
H40A H 0.069859 0.178569 0.181642
C41A C 0.1526(5) 0.2118(7) 0.2832(5)
H41A H 0.111785 0.213020 0.312527
C42A C 0.2394(5) 0.2309(6) 0.3207(4)
H42A H 0.256009 0.244231 0.374876
C43A C 0.2987(4) 0.2301(4) 0.2797(3)
H43A H 0.356312 0.242728 0.305634
C44A C 0.2754(4) 0.2105(4) 0.1979(3)
C49A C 0.4269(5) 0.7147(7) 0.2166(6)
C50A C 0.4513(5) 0.7744(7) 0.1809(6)
H50A H 0.507889 0.798990 0.194724
C51A C 0.3928(5) 0.7980(6) 0.1249(6)
H51A H 0.409543 0.838748 0.100435
C52A C 0.3100(5) 0.7620(5) 0.1047(5)
H52A H 0.270034 0.778217 0.066447
C53A C 0.2856(5) 0.7023(5) 0.1403(4)
C54A C 0.3440(5) 0.6787(6) 0.1963(4)
H54A H 0.327365 0.637968 0.220732
C55A C 0.1984(5) 0.6605(5) 0.1176(4)
C56A C 0.1436(5) 0.6820(5) 0.1635(5)
C57A C 0.1711(6) 0.7370(6) 0.2352(5)
H57A H 0.228406 0.759524 0.252731
C58A C 0.1163(8) 0.7572(7) 0.2783(6)
H58A H 0.135641 0.793902 0.325521
C59A C 0.0301(7) 0.7240(8) 0.2535(7)
H59A H -0.007647 0.739083 0.283986
C60A C 0.0017(6) 0.6708(8) 0.1865(7)
H60A H -0.055768 0.648680 0.170888
C61A C 0.0571(5) 0.6476(6) 0.1390(6)
C62A C 0.0291(5) 0.5931(7) 0.0697(6)
H62A H -0.028125 0.570298 0.053605
C63A C 0.0839(5) 0.5716(6) 0.0237(5)
C64A C 0.0564(6) 0.5166(7) -0.0480(5)
H64A H -0.000848 0.494030 -0.065515
C65A C 0.1112(7) 0.4964(8) -0.0911(5)
H65A H 0.091924 0.459654 -0.138300
C66A C 0.1974(7) 0.5296(7) -0.0663(5)
H66A H 0.235208 0.514495 -0.096717
C67A C 0.2258(5) 0.5828(6) 0.0007(4)
H67A H 0.283265 0.604950 0.016315
C68A C 0.1704(5) 0.6059(6) 0.0482(4)
C73A C 0.7667(8) 0.8943(4) 0.4998(4)
C78A C 0.7776(8) 0.9403(5) 0.4468(4)
H78A H 0.757620 0.918814 0.393723
C77A C 0.8177(9) 1.0178(5) 0.4714(5)
C76A C 0.8469(9) 1.0492(5) 0.5491(5)
H76A H 0.874326 1.102191 0.565919
C75A C 0.8360(9) 1.0032(6) 0.6021(4)
H75A H 0.856006 1.024681 0.655122
C74A C 0.7959(8) 0.9257(5) 0.5774(4)
H74A H 0.788493 0.894237 0.613626

#END
