# Supplementary material for: C–C Coupling in sterically demanding porphyrin environments
Source: Beilstein J Org Chem. 2024 Nov 4;20:2784–98. doi: 10.3762/bjoc.20.234 (PMC11552435; doi:10.3762/bjoc.20.234)
Supplement: File 2 — Crystallographic information files for porphyrins 11 (tcd2100), 28 (tcd2038), 27 (tcd2036), 36 (tcd2056), 26 (tcd2017), 29 (tcd2127), 37 (tcd2277), 46 (tcd2153) and 33 (tcd2288). [file Beilstein_J_Org_Chem-20-2784-s002.zip › tcd2288.cif]

#######################################################################
#
#                 Cambridge Crystallographic Data Centre
#                                CCDC 
#
#######################################################################
#
# If this CIF has been generated from an entry in the Cambridge 
# Structural Database, then it will include bibliographic, chemical, 
# crystal, experimental, refinement or atomic coordinate data resulting 
# from the CCDC's data processing and validation procedures.
#
#######################################################################

data_tcd2288
_symmetry_cell_setting           monoclinic
_symmetry_space_group_name_H-M   'I a'
_symmetry_Int_Tables_number      9
_space_group_name_Hall           'I -2ya'
loop_
_symmetry_equiv_pos_site_id
_symmetry_equiv_pos_as_xyz
1 x,y,z
2 1/2+x,-y,z
3 1/2+x,1/2+y,1/2+z
4 x,1/2-y,1/2+z
_cell_length_a                   23.1134(19)
_cell_length_b                   12.6098(10)
_cell_length_c                   26.744(3)
_cell_angle_alpha                90
_cell_angle_beta                 101.779(4)
_cell_angle_gamma                90
_cell_volume                     7630.54
loop_
_atom_site_label
_atom_site_type_symbol
_atom_site_fract_x
_atom_site_fract_y
_atom_site_fract_z
Ni1 Ni 0.48498(10) 0.26020(14) 0.51886(8)
S1 S 0.80105(19) 0.9010(3) 0.72939(15)
S2A S 0.5871(2) -0.3786(3) 0.83849(15)
C76A C 0.5891(4) -0.2427(5) 0.7686(3)
C77A C 0.5552(3) -0.2750(6) 0.8020(3)
H77A H 0.518606 -0.243658 0.804686
C79A C 0.6463(3) -0.3800(8) 0.8094(4)
H79A H 0.678416 -0.428117 0.817576
C80A C 0.6416(4) -0.3032(8) 0.7728(4)
H80A H 0.670213 -0.291528 0.752518
S3 S 0.19984(18) -0.3214(3) 0.23836(15)
S4A S 0.3427(6) 0.7870(7) 0.1598(3)
N21 N 0.5166(5) 0.3979(7) 0.5058(4)
N22 N 0.4261(5) 0.2705(7) 0.4580(4)
N23 N 0.4655(5) 0.1126(7) 0.5256(4)
N24 N 0.5340(5) 0.2600(7) 0.5861(4)
C1 C 0.5673(6) 0.4391(9) 0.5324(5)
C2 C 0.5935(6) 0.5073(10) 0.5011(5)
C3 C 0.5531(6) 0.5169(9) 0.4552(5)
C4 C 0.5049(6) 0.4495(8) 0.4599(4)
C5 C 0.4493(6) 0.4412(8) 0.4261(4)
C6 C 0.4086(6) 0.3634(9) 0.4305(4)
C7 C 0.3477(6) 0.3534(10) 0.4038(4)
C8 C 0.3303(6) 0.2533(10) 0.4110(4)
C9 C 0.3811(6) 0.1976(10) 0.4423(4)
C10 C 0.3896(6) 0.0909(10) 0.4501(4)
C11 C 0.4369(6) 0.0518(10) 0.4869(5)
C12 C 0.4568(7) -0.0571(10) 0.4945(5)
C13 C 0.4949(7) -0.0614(10) 0.5411(5)
C14 C 0.4976(6) 0.0446(9) 0.5616(5)
C15 C 0.5209(6) 0.0777(10) 0.6120(5)
C16 C 0.5292(6) 0.1846(9) 0.6234(4)
C17 C 0.5456(6) 0.2343(9) 0.6733(5)
C18 C 0.5645(6) 0.3329(9) 0.6655(4)
C19 C 0.5606(6) 0.3467(8) 0.6115(5)
C20 C 0.5853(6) 0.4244(9) 0.5859(5)
C25 C 0.6280(6) 0.5009(10) 0.6147(4)
C26 C 0.6850(6) 0.4682(9) 0.6398(4)
H26 H 0.695645 0.395483 0.639516
C27 C 0.7255(6) 0.5414(10) 0.6648(5)
H27 H 0.764255 0.518620 0.680077
C28 C 0.7104(6) 0.6479(10) 0.6680(4)
C29 C 0.6534(6) 0.6798(10) 0.6438(5)
H29 H 0.641811 0.751748 0.645297
C30 C 0.6139(6) 0.6057(9) 0.6175(5)
H30 H 0.575700 0.628868 0.600882
C31 C 0.7518(7) 0.7256(10) 0.6965(5)
C32 C 0.7520(7) 0.8311(10) 0.6854(5)
H32 H 0.727502 0.862290 0.656270
C34 C 0.8268(6) 0.7894(10) 0.7663(5)
H34 H 0.856359 0.788295 0.796662
C35 C 0.7950(7) 0.7013(12) 0.7421(5)
H35 H 0.801711 0.631176 0.754886
C36 C 0.6572(6) 0.5474(11) 0.5103(6)
H36A H 0.662045 0.595048 0.481991
H36B H 0.665948 0.588676 0.542435
C37 C 0.6996(8) 0.4566(14) 0.5136(6)
H37A H 0.690028 0.414315 0.482283
H37B H 0.696635 0.412049 0.543015
H37C H 0.740000 0.484063 0.517777
C38 C 0.5650(7) 0.5786(10) 0.4098(5)
H38A H 0.591643 0.638786 0.422232
H38B H 0.527388 0.608111 0.390458
C39 C 0.5930(8) 0.5105(13) 0.3746(5)
H39A H 0.565001 0.455424 0.359285
H39B H 0.628852 0.477144 0.394163
H39C H 0.603208 0.554799 0.347576
C40 C 0.4332(6) 0.5171(9) 0.3817(4)
C41 C 0.4363(6) 0.4817(10) 0.3331(5)
H41 H 0.449613 0.411742 0.328531
C42 C 0.4204(6) 0.5472(9) 0.2916(5)
H42 H 0.422708 0.521225 0.258701
C43 C 0.4012(6) 0.6496(9) 0.2962(5)
C44 C 0.3975(7) 0.6863(10) 0.3456(5)
H44 H 0.382889 0.755298 0.350179
C45 C 0.4158(6) 0.6197(10) 0.3874(5)
H45 H 0.416258 0.645958 0.420751
C46A C 0.382(3) 0.724(3) 0.2529(14)
C47A C 0.351(2) 0.684(3) 0.2064(14)
H47A H 0.336164 0.613576 0.200606
C49A C 0.377(3) 0.880(4) 0.2065(16)
H49A H 0.378407 0.954301 0.201500
C50A C 0.399(2) 0.829(3) 0.2489(13)
H50A H 0.425180 0.863428 0.275945
C51 C 0.3084(7) 0.4398(11) 0.3770(5)
H51A H 0.272296 0.407665 0.356245
H51B H 0.329281 0.477978 0.353619
C52 C 0.2910(9) 0.5183(15) 0.4146(7)
H52A H 0.271130 0.579444 0.395936
H52B H 0.326434 0.542294 0.438625
H52C H 0.264059 0.483809 0.433567
C53A C 0.2691(11) 0.209(5) 0.3949(11)
H53A H 0.270464 0.130832 0.398350
H53B H 0.253481 0.226270 0.358506
C54A C 0.2277(12) 0.255(3) 0.4275(11)
H54A H 0.186743 0.235749 0.412233
H54B H 0.231638 0.331997 0.429014
H54C H 0.238154 0.225313 0.462102
C55 C 0.3486(7) 0.0160(10) 0.4159(5)
C56 C 0.3459(6) 0.0159(10) 0.3638(5)
H56 H 0.369935 0.064265 0.349843
C57 C 0.3098(6) -0.0516(10) 0.3318(5)
H57 H 0.309010 -0.048883 0.296194
C58 C 0.2740(6) -0.1245(9) 0.3505(5)
C59 C 0.2771(7) -0.1238(10) 0.4023(6)
H59 H 0.253044 -0.172041 0.416263
C60 C 0.3138(7) -0.0553(11) 0.4353(5)
H60 H 0.314869 -0.057761 0.470941
C61 C 0.2384(6) -0.2038(9) 0.3160(5)
C62 C 0.2433(7) -0.2185(12) 0.2665(6)
H62 H 0.267699 -0.176908 0.249572
C64 C 0.1744(7) -0.3442(11) 0.2913(6)
H64 H 0.146569 -0.397908 0.294577
C65 C 0.1991(7) -0.2747(11) 0.3302(6)
H65 H 0.189880 -0.275830 0.363249
C66 C 0.4511(8) -0.1450(10) 0.4548(5)
H66A H 0.409082 -0.152915 0.437750
H66B H 0.464387 -0.212886 0.471971
C67 C 0.4881(9) -0.1209(14) 0.4146(7)
H67A H 0.474512 -0.054404 0.397118
H67B H 0.483615 -0.178772 0.389625
H67C H 0.529792 -0.114183 0.431342
C68A C 0.5371(10) -0.1530(12) 0.5594(7)
H68A H 0.518923 -0.219846 0.544330
H68B H 0.542727 -0.158875 0.596954
C69A C 0.5986(13) -0.1393(19) 0.5447(10)
H69A H 0.593120 -0.118996 0.508701
H69B H 0.620397 -0.206392 0.550256
H69C H 0.621031 -0.083928 0.566062
C70 C 0.5372(6) -0.0033(9) 0.6530(4)
C71 C 0.5962(6) -0.0142(9) 0.6773(5)
H71 H 0.625302 0.030535 0.667956
C72 C 0.6130(6) -0.0910(9) 0.7156(5)
H72 H 0.653379 -0.097529 0.731998
C73 C 0.5713(6) -0.1575(9) 0.7298(4)
C74 C 0.5128(6) -0.1458(10) 0.7060(5)
H74 H 0.483343 -0.188933 0.715969
C75 C 0.4965(6) -0.0697(10) 0.6669(5)
H75 H 0.456346 -0.064601 0.649899
C81 C 0.5311(7) 0.1917(11) 0.7221(5)
H81A H 0.551697 0.234818 0.751280
H81B H 0.545610 0.117907 0.727416
C82 C 0.4641(8) 0.1939(13) 0.7206(6)
H82A H 0.443854 0.147483 0.693165
H82B H 0.449399 0.266548 0.714320
H82C H 0.456572 0.169017 0.753389
C83 C 0.5792(6) 0.4189(10) 0.7065(5)
H83A H 0.589493 0.385405 0.740597
H83B H 0.613870 0.460100 0.701011
C84 C 0.5270(7) 0.4928(11) 0.7044(6)
H84A H 0.516268 0.524609 0.670350
H84B H 0.537622 0.548829 0.730008
H84C H 0.493302 0.452531 0.711554
C85A C 0.513(2) 0.170(3) 0.3597(16)
H85A H 0.528384 0.112647 0.340957
H85B H 0.509330 0.234808 0.339375
H85C H 0.474380 0.149181 0.366016
C86A C 0.551(2) 0.186(4) 0.4049(16)
H86A H 0.527014 0.232921 0.422238
H86B H 0.580042 0.234326 0.394075
C87A C 0.586(2) 0.137(4) 0.4464(15)
H87A H 0.611007 0.089058 0.430259
H87B H 0.558231 0.090328 0.459108
C88A C 0.625(2) 0.168(4) 0.4910(13)
H88A H 0.661347 0.164907 0.477098
H88B H 0.614293 0.243956 0.488866
C89A C 0.652(2) 0.168(5) 0.5401(15)
H89A H 0.617089 0.139854 0.552444
H89B H 0.647970 0.245874 0.544294
C90A C 0.690(2) 0.154(4) 0.5852(17)
H90A H 0.727547 0.189999 0.583952
H90B H 0.697579 0.078117 0.591118
H90C H 0.673578 0.183872 0.612998
C91A C 0.3215(10) 0.0186(10) 0.5869(7)
H91A H 0.356260 -0.016234 0.578602
H91B H 0.286261 -0.024362 0.573920
H91C H 0.326746 0.026035 0.623990
C92A C 0.3140(8) 0.1276(10) 0.5621(6)
H92A H 0.272735 0.151600 0.559938
H92B H 0.320919 0.122228 0.526918
C93A C 0.3558(6) 0.2099(9) 0.5913(5)
H93A H 0.396955 0.185282 0.593887
H93B H 0.348494 0.215613 0.626435
C94A C 0.3492(6) 0.3191(9) 0.5666(5)
H94A H 0.356426 0.313344 0.531528
H94B H 0.307982 0.343690 0.564090
C95A C 0.3910(8) 0.4014(10) 0.5958(6)
H95A H 0.384074 0.406719 0.631046
H95B H 0.432209 0.377430 0.597966
C96A C 0.3834(10) 0.5104(10) 0.5711(7)
H96A H 0.400823 0.510578 0.540652
H96B H 0.403365 0.563460 0.595453
H96C H 0.341269 0.527426 0.561433
S2B S 0.6383(16) -0.396(2) 0.8226(13)
C76B C 0.5891(4) -0.2427(5) 0.7686(3)
C77B C 0.6393(18) -0.305(4) 0.776(2)
H77B H 0.670186 -0.297140 0.757525
C79B C 0.572(3) -0.352(6) 0.833(3)
H79B H 0.551746 -0.381272 0.856983
C80B C 0.551(2) -0.269(6) 0.801(3)
H80B H 0.515105 -0.233772 0.801326
S4B S 0.3757(13) 0.8842(15) 0.1951(6)
C46B C 0.391(5) 0.718(5) 0.2502(18)
C47B C 0.392(4) 0.827(4) 0.2577(17)
H47B H 0.400562 0.863775 0.289387
C49B C 0.345(4) 0.764(4) 0.168(2)
H49B H 0.321053 0.755912 0.134476
C50B C 0.362(4) 0.689(4) 0.2007(17)
H50B H 0.354446 0.616271 0.191817
C53B C 0.267(2) 0.217(11) 0.396(3)
H53C H 0.265983 0.149594 0.377268
H53D H 0.244501 0.270316 0.373025
C54B C 0.237(2) 0.201(5) 0.4416(19)
H54D H 0.196216 0.177223 0.429118
H54E H 0.258520 0.146716 0.464507
H54F H 0.237008 0.267612 0.460259
C68B C 0.509(3) -0.166(3) 0.570(2)
H68C H 0.479439 -0.222387 0.558388
H68D H 0.518033 -0.158567 0.607267
C69B C 0.564(4) -0.171(7) 0.545(3)
H69D H 0.586322 -0.236168 0.556178
H69E H 0.551531 -0.171826 0.507686
H69F H 0.589285 -0.109393 0.555503
C85B C 0.559(4) 0.251(6) 0.331(2)
H85D H 0.522402 0.271409 0.307783
H85E H 0.583094 0.207527 0.312422
H85F H 0.581456 0.314992 0.343935
C86B C 0.546(2) 0.191(4) 0.3728(16)
H86C H 0.544746 0.115385 0.363606
H86D H 0.505935 0.211674 0.377226
C87B C 0.586(2) 0.204(3) 0.4212(14)
H87C H 0.614206 0.261293 0.417123
H87D H 0.562870 0.230094 0.445951
C88B C 0.620(2) 0.116(3) 0.4441(14)
H88C H 0.640142 0.085649 0.417977
H88D H 0.592044 0.061928 0.451378
C89B C 0.6644(19) 0.130(4) 0.4900(13)
H89C H 0.700662 0.095654 0.483510
H89D H 0.672915 0.207108 0.492608
C90B C 0.659(2) 0.098(4) 0.5389(15)
H90D H 0.695198 0.116349 0.563510
H90E H 0.625194 0.133390 0.548271
H90F H 0.653226 0.020794 0.539081
C96B C 0.420(3) 0.709(4) 0.527(3)
H96D H 0.453395 0.757426 0.535783
H96E H 0.413467 0.690319 0.490813
H96F H 0.384065 0.744464 0.533690
C91B C 0.354(4) 0.250(4) 0.601(3)
H91D H 0.320196 0.202227 0.592323
H91E H 0.389543 0.215160 0.594496
H91F H 0.360069 0.269367 0.637312
C92B C 0.342(3) 0.350(4) 0.569(2)
H92C H 0.305712 0.384276 0.574985
H92D H 0.335173 0.330091 0.532187
C93B C 0.393(2) 0.429(4) 0.5799(19)
H93C H 0.428933 0.395312 0.573307
H93D H 0.399909 0.448549 0.616575
C94B C 0.381(2) 0.530(4) 0.5482(19)
H94C H 0.373694 0.511105 0.511536
H94D H 0.344702 0.564366 0.554820
C95B C 0.432(3) 0.610(4) 0.559(2)
H95C H 0.438525 0.629440 0.595935
H95D H 0.467916 0.575316 0.553075

#END
